# Supplementary material for: 11-[(E)-4-Bromo­benzyl­idene]-8-(4-bromo­phen­yl)-14-hy­droxy-3,13-diaza­hepta­cyclo­[13.7.1.19,13.02,9.02,14.03,7.019,23]tetra­cosa-1(22),15,17,19(23),20-pentaen-10-one
Source: Acta Crystallogr Sect E Struct Rep Online. 2010 Oct 23;66(Pt 11):o2926–7. doi: 10.1107/S1600536810042091 (PMC3009063; doi:10.1107/S1600536810042091)
Supplement: Supplementary file 1 [file e-66-o2926-sup1.cif]

##############################################################################
###                                                                        ###
###        Electronic paper (Acta Crystallographica Section E)             ###
###                                                                        ###
##############################################################################
#                                                                            #
# This CIF contains the data in a paper accepted for publication in Acta     #
# Crystallographica Section E. It conforms to the requirements of Notes      #
# for Authors for Section E, and has been peer reviewed under the auspices   #
# of the IUCr Commission on Journals.                                        #
#                                                                            #
# Full details of the Crystallographic Information File format               #
# are given in the paper "The Crystallographic Information File (CIF):       #
# a New Standard Archive File for Crystallography" by S. R. Hall, F. H.      #
# Allen and I. D. Brown [Acta Cryst. (1991), A47, 655-685].                  #
#                                                                            #
# The current version of the core CIF dictionary is obtainable from          #
# ftp://ftp.iucr.org/pub/cif_core.dic. The current version number is 2.4.    #
#                                                                            #
# Software is freely available for graphical display of the structure(s) in  #
# this CIF.  For information consult the CIF home page http://www.iucr.org/  #
# cif/home.html                                                              #
#                                                                            #
# This file may be used for bona fide research purposes within the           #
# scientific community so long as proper attribution is given to the journal # 
# article from which it was obtained.                                        #
#                                                                            #
##############################################################################
                                             
data_global
_audit_creation_method     'form.cif (version 2.0)'
_journal_data_validation_number     ?
_journal_date_recd_electronic     2010-10-12
_journal_date_accepted     2010-10-17
_journal_name_full     'Acta Crystallographica, Section E'
_journal_year     2010
_journal_volume     66
_journal_issue     11
_journal_page_first     o2926
_journal_page_last     o2927
_journal_paper_category     QO
_journal_coeditor_code     IS2614
_publ_contact_author_name     'Prof. Fun, Hoong-Kun'
_publ_contact_author_address
;
      X-ray Crystallography Unit
      School of Physics
      Universiti Sains Malaysia
      11800 USM, Penang
      MALAYSIA
;
_publ_contact_author_email     'hkfun@usm.my'
_publ_contact_author_fax     '604 6579150'
_publ_contact_author_phone     '604 6533652'
_publ_section_title
;\
11-[(<i>E</i>)-4-Bromobenzylidene]-8-(4-bromophenyl)-14-hydroxy-3,13-\
diazaheptacyclo[13.7.1.1^9,13^.0^2,9^.0^2,14^.0^3,7^.0^19,23^]tetracosa-\
1(22),15,17,19(23),20-pentaen-10-one
;
loop_
    _publ_author_name
    _publ_author_footnote
    _publ_author_address
    'Raju Suresh Kumar' ?
;
      School of Chemical Sciences
      Universiti Sains Malaysia
      11800 USM, Penang
      Malaysia
;
    'Hasnah Osman' ?
;
      School of Chemical Sciences
      Universiti Sains Malaysia
      11800 USM, Penang
      Malaysia
;
    'Mohamed Ashraf Ali ' ?
;
      Institute for Research in Molecular Medicine
      Universiti Sains Malaysia
      11800 USM, Penang
      Malaysia
;
    'Madhukar Hemamalini' ?
;
      X-ray Crystallography Unit
      School of Physics
      Universiti Sains Malaysia
      11800 USM, Penang
      Malaysia
;
    'Hoong-Kun Fun'
;
      Thomson Reuters ResearcherID: A-3561-2009.
;
;
      X-ray Crystallography Unit
      School of Physics
      Universiti Sains Malaysia
      11800 USM, Penang
      Malaysia
;
data_I
_audit_creation_method     SHELXL-97
_chemical_name_systematic
;
11-[(<i>E</i>)-4-Bromobenzylidene]-8-(4-bromophenyl)-14-hydroxy-3,13-
diazaheptacyclo[13.7.1.1^9,13^.0^2,9^.0^2,14^.0^3,7^.0^19,23^]tetracosa-
1(22),15,17,19(23),20-pentaen-10-one
;
_chemical_name_common     ?
_chemical_formula_moiety     'C35 H28 Br2 N2 O2'
_chemical_formula_sum     'C35 H28 Br2 N2 O2'
_chemical_formula_iupac     'C35 H28 Br2 N2 O2'
_chemical_formula_weight     668.41
_chemical_melting_point     ?
_symmetry_cell_setting     triclinic
_symmetry_space_group_name_H-M     'P -1'
_symmetry_space_group_name_Hall     '-P 1'
loop_
    _symmetry_equiv_pos_as_xyz
    'x, y, z'
    '-x, -y, -z'
_cell_length_a     8.4833(10)
_cell_length_b     11.8334(13)
_cell_length_c     14.8942(17)
_cell_angle_alpha     79.868(2)
_cell_angle_beta     80.705(2)
_cell_angle_gamma     77.359(2)
_cell_volume     1424.4(3)
_cell_formula_units_Z     2
_cell_measurement_reflns_used     6649
_cell_measurement_theta_min     2.42
_cell_measurement_theta_max     28.37
_cell_measurement_temperature     100.00(10)
_exptl_crystal_description     block
_exptl_crystal_colour     colourless
_exptl_crystal_size_max     0.44
_exptl_crystal_size_mid     0.17
_exptl_crystal_size_min     0.16
_exptl_crystal_density_diffrn     1.559
_exptl_crystal_density_meas     ?
_exptl_crystal_density_method     'not measured'
_exptl_crystal_F_000     676
_exptl_absorpt_coefficient_mu     2.882
_exptl_absorpt_correction_type     multi-scan
_exptl_absorpt_process_details     '(SADABS; Bruker, 2009)'
_exptl_absorpt_correction_T_min     0.3637
_exptl_absorpt_correction_T_max     0.6572
_exptl_special_details
;
The crystal was placed in the cold stream of an Oxford Cryosystems Cobra
open-flow nitrogen cryostat (Cosier & Glazer, 1986) operating at
100.0(1) K.
;
_diffrn_ambient_temperature     100.00(10)
_diffrn_radiation_type     MoK\a
_diffrn_radiation_wavelength     0.71073
_diffrn_radiation_source     'fine-focus sealed tube'
_diffrn_radiation_monochromator     graphite
_diffrn_measurement_device_type
;
Bruker APEXII DUO CCD area-detector
;
_diffrn_measurement_method     '\f and \w scans'
_diffrn_detector_area_resol_mean     .
_diffrn_reflns_number     14706
_diffrn_reflns_av_R_equivalents     0.0297
_diffrn_reflns_av_sigmaI/netI     0.0417
_diffrn_reflns_theta_min     2.10
_diffrn_reflns_theta_max     27.50
_diffrn_reflns_theta_full     27.50
_diffrn_measured_fraction_theta_max     0.987
_diffrn_measured_fraction_theta_full     0.987
_diffrn_reflns_limit_h_min     -11
_diffrn_reflns_limit_h_max     10
_diffrn_reflns_limit_k_min     -15
_diffrn_reflns_limit_k_max     15
_diffrn_reflns_limit_l_min     -19
_diffrn_reflns_limit_l_max     19
_diffrn_standards_number     0
_diffrn_standards_interval_count     .
_diffrn_standards_interval_time     .
_diffrn_standards_decay_%     ?
_refine_special_details
;
 Refinement of F^2^ against ALL reflections.  The weighted R-factor wR and
 goodness of fit S are based on F^2^, conventional R-factors R are based
 on F, with F set to zero for negative F^2^. The threshold expression of
 F^2^ > 2\s(F^2^) is used only for calculating R-factors(gt) etc. and is
 not relevant to the choice of reflections for refinement.  R-factors based
 on F^2^ are statistically about twice as large as those based on F, and R-
 factors based on ALL data will be even larger.
;
_reflns_number_total     6459
_reflns_number_gt     5384
_reflns_threshold_expression     I>2\s(I)
_refine_ls_structure_factor_coef     Fsqd
_refine_ls_matrix_type     full
_refine_ls_R_factor_all     0.0366
_refine_ls_R_factor_gt     0.0276
_refine_ls_wR_factor_gt     0.0662
_refine_ls_wR_factor_ref     0.0765
_refine_ls_goodness_of_fit_ref     1.071
_refine_ls_restrained_S_all     1.071
_refine_ls_number_reflns     6459
_refine_ls_number_parameters     374
_refine_ls_number_restraints     0
_refine_ls_hydrogen_treatment     mixed
_refine_ls_weighting_scheme     calc
_refine_ls_weighting_details
         'calc w=1/[\s^2^(Fo^2^)+(0.0300P)^2^+0.5557P] where P=(Fo^2^+2Fc^2^)/3'
_atom_sites_solution_hydrogens     geom
_atom_sites_solution_primary     direct
_atom_sites_solution_secondary     difmap
_refine_ls_shift/su_max     0.003
_refine_ls_shift/su_mean     0.000
_refine_diff_density_max     0.445
_refine_diff_density_min     -0.483
_refine_ls_extinction_method     none
_refine_ls_extinction_coef     ?
loop_
    _atom_type_symbol
    _atom_type_description
    _atom_type_scat_dispersion_real
    _atom_type_scat_dispersion_imag
    _atom_type_scat_source
    'C' 'C' 0.0033 0.0016
                         'International Tables Vol C Tables 4.2.6.8 and 6.1.1.4'
    'H' 'H' 0.0000 0.0000
                         'International Tables Vol C Tables 4.2.6.8 and 6.1.1.4'
    'N' 'N' 0.0061 0.0033
                         'International Tables Vol C Tables 4.2.6.8 and 6.1.1.4'
    'O' 'O' 0.0106 0.0060
                         'International Tables Vol C Tables 4.2.6.8 and 6.1.1.4'
    'Br' 'Br' -0.2901 2.4595
                         'International Tables Vol C Tables 4.2.6.8 and 6.1.1.4'
_computing_data_collection     'APEX2 (Bruker, 2009)'
_computing_cell_refinement     'SAINT (Bruker, 2009)'
_computing_data_reduction     'SAINT (Bruker, 2009)'
_computing_structure_solution     'SHELXTL (Sheldrick, 2008)'
_computing_structure_refinement     'SHELXTL (Sheldrick, 2008)'
_computing_molecular_graphics     'SHELXTL (Sheldrick, 2008)'
_computing_publication_material
                             'SHELXTL (Sheldrick, 2008) and PLATON (Spek, 2009)'
loop_
    _atom_site_type_symbol
    _atom_site_label
    _atom_site_fract_x
    _atom_site_fract_y
    _atom_site_fract_z
    _atom_site_U_iso_or_equiv
    _atom_site_adp_type
    _atom_site_calc_flag
    _atom_site_refinement_flags
    _atom_site_occupancy
    _atom_site_disorder_assembly
    _atom_site_disorder_group
    Br Br1 0.95912(3) 0.70022(2) 0.375928(15) 0.03029(7) Uani d . 1 . .
    Br Br2 0.50038(3) 0.80345(2) 1.346623(16) 0.03079(8) Uani d . 1 . .
    O O1 0.36372(17) 0.90896(12) 0.88975(10) 0.0203(3) Uani d . 1 . .
    O O2 0.11709(19) 0.50546(13) 0.90383(10) 0.0213(3) Uani d . 1 . .
    N N1 0.3708(2) 0.56045(14) 0.88753(11) 0.0159(3) Uani d . 1 . .
    N N2 -0.02666(19) 0.70855(14) 0.94557(11) 0.0157(3) Uani d . 1 . .
    C C1 0.7446(3) 0.66951(19) 0.64742(15) 0.0225(4) Uani d . 1 . .
    H H1A 0.7501 0.6124 0.6990 0.027 Uiso calc R 1 . .
    C C2 0.8377(3) 0.64507(19) 0.56501(15) 0.0254(5) Uani d . 1 . .
    H H2A 0.9044 0.5720 0.5610 0.030 Uiso calc R 1 . .
    C C3 0.8299(3) 0.7308(2) 0.48903(14) 0.0228(4) Uani d . 1 . .
    C C4 0.7332(3) 0.84159(19) 0.49339(14) 0.0225(4) Uani d . 1 . .
    H H4A 0.7310 0.8990 0.4419 0.027 Uiso calc R 1 . .
    C C5 0.6406(3) 0.86453(18) 0.57587(14) 0.0213(4) Uani d . 1 . .
    H H5A 0.5758 0.9384 0.5794 0.026 Uiso calc R 1 . .
    C C6 0.6419(2) 0.77957(18) 0.65411(13) 0.0182(4) Uani d . 1 . .
    C C7 0.5367(2) 0.81193(17) 0.73743(13) 0.0174(4) Uani d . 1 . .
    H H7A 0.5086 0.8919 0.7400 0.021 Uiso calc R 1 . .
    C C8 0.4743(2) 0.74428(17) 0.81089(13) 0.0157(4) Uani d . 1 . .
    C C9 0.3618(2) 0.80907(17) 0.88225(13) 0.0150(4) Uani d . 1 . .
    C C10 0.2428(2) 0.73992(16) 0.94201(13) 0.0136(4) Uani d . 1 . .
    C C11 0.3388(2) 0.61511(16) 0.97163(13) 0.0158(4) Uani d . 1 . .
    H H11A 0.4399 0.6181 0.9929 0.019 Uiso calc R 1 . .
    H H11B 0.2746 0.5724 1.0203 0.019 Uiso calc R 1 . .
    C C12 0.4976(2) 0.61138(17) 0.82450(13) 0.0168(4) Uani d . 1 . .
    H H12A 0.5039 0.5869 0.7650 0.020 Uiso calc R 1 . .
    H H12B 0.6014 0.5787 0.8472 0.020 Uiso calc R 1 . .
    C C13 0.2392(2) 0.70348(18) 1.17155(14) 0.0192(4) Uani d . 1 . .
    H H13A 0.1953 0.6386 1.1697 0.023 Uiso calc R 1 . .
    C C14 0.3250(3) 0.70395(19) 1.24397(14) 0.0217(4) Uani d . 1 . .
    H H14A 0.3397 0.6396 1.2898 0.026 Uiso calc R 1 . .
    C C15 0.3874(2) 0.80129(18) 1.24641(14) 0.0201(4) Uani d . 1 . .
    C C16 0.3701(3) 0.89758(19) 1.17861(14) 0.0228(4) Uani d . 1 . .
    H H16A 0.4137 0.9624 1.1810 0.027 Uiso calc R 1 . .
    C C17 0.2856(2) 0.89479(18) 1.10674(14) 0.0189(4) Uani d . 1 . .
    H H17A 0.2737 0.9589 1.0605 0.023 Uiso calc R 1 . .
    C C18 0.2184(2) 0.79958(16) 1.10161(13) 0.0151(4) Uani d . 1 . .
    C C19 0.1330(2) 0.80060(16) 1.01924(13) 0.0145(4) Uani d . 1 . .
    H H19A 0.0937 0.8824 0.9940 0.017 Uiso calc R 1 . .
    C C20 -0.0118(2) 0.73723(17) 1.03739(13) 0.0157(4) Uani d . 1 . .
    H H20A 0.0135 0.6647 1.0802 0.019 Uiso calc R 1 . .
    C C21 -0.1792(2) 0.80658(19) 1.07021(14) 0.0216(4) Uani d . 1 . .
    H H21A -0.1806 0.8900 1.0586 0.026 Uiso calc R 1 . .
    H H21B -0.2099 0.7836 1.1354 0.026 Uiso calc R 1 . .
    C C22 -0.2933(3) 0.7743(2) 1.01281(15) 0.0237(4) Uani d . 1 . .
    H H22A -0.3252 0.7005 1.0398 0.028 Uiso calc R 1 . .
    H H22B -0.3904 0.8348 1.0072 0.028 Uiso calc R 1 . .
    C C23 -0.1894(2) 0.76447(19) 0.91974(15) 0.0218(4) Uani d . 1 . .
    H H23A -0.2285 0.7163 0.8852 0.026 Uiso calc R 1 . .
    H H23B -0.1884 0.8410 0.8836 0.026 Uiso calc R 1 . .
    C C24 0.1223(2) 0.71519(16) 0.88158(13) 0.0137(4) Uani d . 1 . .
    C C25 0.1053(2) 0.78952(17) 0.78823(13) 0.0165(4) Uani d . 1 . .
    C C26 0.0509(3) 0.90806(18) 0.76295(15) 0.0220(4) Uani d . 1 . .
    H H26A 0.0155 0.9579 0.8071 0.026 Uiso calc R 1 . .
    C C27 0.0505(3) 0.9519(2) 0.66793(17) 0.0302(5) Uani d . 1 . .
    H H27A 0.0114 1.0313 0.6507 0.036 Uiso calc R 1 . .
    C C28 0.1049(3) 0.8824(2) 0.60051(16) 0.0333(5) Uani d . 1 . .
    H H28A 0.1034 0.9152 0.5391 0.040 Uiso calc R 1 . .
    C C29 0.1642(3) 0.7598(2) 0.62403(15) 0.0253(5) Uani d . 1 . .
    C C30 0.2261(3) 0.6766(2) 0.56313(15) 0.0330(6) Uani d . 1 . .
    H H30A 0.2332 0.7008 0.5000 0.040 Uiso calc R 1 . .
    C C31 0.2762(3) 0.5598(2) 0.59660(16) 0.0326(6) Uani d . 1 . .
    H H31A 0.3143 0.5063 0.5554 0.039 Uiso calc R 1 . .
    C C32 0.2708(3) 0.5194(2) 0.69231(15) 0.0257(5) Uani d . 1 . .
    H H32A 0.3041 0.4404 0.7139 0.031 Uiso calc R 1 . .
    C C33 0.2154(2) 0.59901(18) 0.75230(14) 0.0186(4) Uani d . 1 . .
    C C34 0.1594(2) 0.71801(18) 0.71875(14) 0.0187(4) Uani d . 1 . .
    C C35 0.2080(2) 0.58723(16) 0.85513(13) 0.0156(4) Uani d . 1 . .
    H H1O2 0.035(4) 0.538(2) 0.9321(19) 0.037(8) Uiso d . 1 . .
loop_
    _atom_site_aniso_label
    _atom_site_aniso_U_11
    _atom_site_aniso_U_22
    _atom_site_aniso_U_33
    _atom_site_aniso_U_12
    _atom_site_aniso_U_13
    _atom_site_aniso_U_23
    Br1 0.02851(13) 0.03823(14) 0.02268(12) -0.00510(10) 0.00563(9) -0.01058(9)
    Br2 0.03305(14) 0.03556(14) 0.02841(13) -0.00501(10) -0.01459(10)
                                                                    -0.00954(10)
    O1 0.0203(8) 0.0184(7) 0.0235(7) -0.0077(6) 0.0010(6) -0.0048(6)
    O2 0.0213(8) 0.0153(7) 0.0275(8) -0.0092(6) 0.0025(6) -0.0015(6)
    N1 0.0155(8) 0.0147(8) 0.0164(8) -0.0019(6) -0.0024(6) -0.0002(6)
    N2 0.0117(8) 0.0177(8) 0.0184(8) -0.0053(6) -0.0026(6) -0.0006(6)
    C1 0.0177(11) 0.0235(11) 0.0230(10) -0.0020(8) 0.0011(8) -0.0004(8)
    C2 0.0218(11) 0.0233(11) 0.0289(11) -0.0033(9) 0.0038(9) -0.0057(9)
    C3 0.0185(10) 0.0330(12) 0.0182(10) -0.0077(9) 0.0028(8) -0.0084(9)
    C4 0.0254(11) 0.0249(11) 0.0177(10) -0.0079(9) -0.0022(8) -0.0017(8)
    C5 0.0228(11) 0.0196(10) 0.0216(10) -0.0051(8) -0.0021(8) -0.0031(8)
    C6 0.0154(10) 0.0223(10) 0.0179(10) -0.0068(8) -0.0007(8) -0.0032(8)
    C7 0.0161(10) 0.0180(9) 0.0192(10) -0.0049(8) -0.0027(8) -0.0032(8)
    C8 0.0095(9) 0.0199(10) 0.0182(9) -0.0022(7) -0.0028(7) -0.0041(8)
    C9 0.0129(9) 0.0165(9) 0.0161(9) -0.0025(7) -0.0050(7) -0.0011(7)
    C10 0.0118(9) 0.0146(9) 0.0142(9) -0.0021(7) -0.0031(7) -0.0014(7)
    C11 0.0156(10) 0.0142(9) 0.0164(9) -0.0012(7) -0.0037(7) -0.0002(7)
    C12 0.0136(10) 0.0169(9) 0.0194(9) -0.0018(7) -0.0022(7) -0.0029(8)
    C13 0.0195(10) 0.0199(10) 0.0189(10) -0.0065(8) -0.0011(8) -0.0032(8)
    C14 0.0222(11) 0.0246(11) 0.0166(10) -0.0020(9) -0.0030(8) -0.0010(8)
    C15 0.0162(10) 0.0259(11) 0.0195(10) -0.0018(8) -0.0032(8) -0.0090(8)
    C16 0.0216(11) 0.0246(11) 0.0250(11) -0.0071(9) -0.0034(9) -0.0076(9)
    C17 0.0181(10) 0.0183(10) 0.0201(10) -0.0042(8) -0.0012(8) -0.0027(8)
    C18 0.0119(9) 0.0157(9) 0.0165(9) -0.0011(7) 0.0001(7) -0.0030(7)
    C19 0.0127(9) 0.0128(9) 0.0171(9) -0.0022(7) -0.0013(7) -0.0007(7)
    C20 0.0139(10) 0.0157(9) 0.0171(9) -0.0039(8) -0.0018(7) -0.0004(7)
    C21 0.0129(10) 0.0273(11) 0.0222(10) -0.0020(8) 0.0011(8) -0.0026(8)
    C22 0.0135(10) 0.0265(11) 0.0298(11) -0.0034(8) -0.0023(8) -0.0021(9)
    C23 0.0127(10) 0.0257(11) 0.0282(11) -0.0029(8) -0.0063(8) -0.0046(9)
    C24 0.0120(9) 0.0121(9) 0.0172(9) -0.0037(7) -0.0031(7) 0.0001(7)
    C25 0.0121(9) 0.0200(10) 0.0172(9) -0.0055(8) -0.0044(7) 0.0029(8)
    C26 0.0199(11) 0.0185(10) 0.0263(11) -0.0045(8) -0.0043(8) 0.0026(8)
    C27 0.0277(13) 0.0243(11) 0.0343(13) -0.0051(10) -0.0081(10) 0.0109(10)
    C28 0.0298(13) 0.0455(15) 0.0213(11) -0.0106(11) -0.0075(10) 0.0115(10)
    C29 0.0211(11) 0.0355(12) 0.0210(10) -0.0105(9) -0.0066(9) 0.0009(9)
    C30 0.0293(13) 0.0566(16) 0.0163(10) -0.0149(12) -0.0037(9) -0.0050(10)
    C31 0.0305(13) 0.0462(15) 0.0266(12) -0.0114(11) -0.0012(10) -0.0172(11)
    C32 0.0251(12) 0.0286(12) 0.0270(11) -0.0082(9) -0.0037(9) -0.0095(9)
    C33 0.0143(10) 0.0240(10) 0.0194(10) -0.0072(8) -0.0029(8) -0.0031(8)
    C34 0.0165(10) 0.0231(10) 0.0185(10) -0.0081(8) -0.0060(8) 0.0002(8)
    C35 0.0148(10) 0.0139(9) 0.0182(9) -0.0044(7) -0.0013(7) -0.0012(7)
_geom_special_details
;
 All s.u.'s (except the s.u. in the dihedral angle between two l.s. planes)
 are estimated using the full covariance matrix.  The cell s.u.'s are taken
 into account individually in the estimation of s.u.'s in distances, angles
 and torsion angles; correlations between s.u.'s in cell parameters are only
 used when they are defined by crystal symmetry.  An approximate (isotropic)
 treatment of cell s.u.'s is used for estimating s.u.'s involving l.s. planes.
;
loop_
    _geom_bond_atom_site_label_1
    _geom_bond_atom_site_label_2
    _geom_bond_site_symmetry_2
    _geom_bond_distance
    _geom_bond_publ_flag
    Br1 C3 . 1.901(2) ?
    Br2 C15 . 1.9063(19) ?
    O1 C9 . 1.210(2) ?
    O2 C35 . 1.399(2) ?
    O2 H1O2 . 0.81(3) ?
    N1 C11 . 1.470(2) ?
    N1 C12 . 1.470(3) ?
    N1 C35 . 1.487(2) ?
    N2 C24 . 1.463(2) ?
    N2 C23 . 1.474(2) ?
    N2 C20 . 1.496(2) ?
    C1 C2 . 1.388(3) ?
    C1 C6 . 1.409(3) ?
    C1 H1A . 0.9300 ?
    C2 C3 . 1.380(3) ?
    C2 H2A . 0.9300 ?
    C3 C4 . 1.392(3) ?
    C4 C5 . 1.383(3) ?
    C4 H4A . 0.9300 ?
    C5 C6 . 1.398(3) ?
    C5 H5A . 0.9300 ?
    C6 C7 . 1.464(3) ?
    C7 C8 . 1.345(3) ?
    C7 H7A . 0.9300 ?
    C8 C9 . 1.506(3) ?
    C8 C12 . 1.523(3) ?
    C9 C10 . 1.515(3) ?
    C10 C19 . 1.536(2) ?
    C10 C11 . 1.549(3) ?
    C10 C24 . 1.569(2) ?
    C11 H11A . 0.9700 ?
    C11 H11B . 0.9700 ?
    C12 H12A . 0.9700 ?
    C12 H12B . 0.9700 ?
    C13 C14 . 1.397(3) ?
    C13 C18 . 1.401(3) ?
    C13 H13A . 0.9300 ?
    C14 C15 . 1.377(3) ?
    C14 H14A . 0.9300 ?
    C15 C16 . 1.382(3) ?
    C16 C17 . 1.390(3) ?
    C16 H16A . 0.9300 ?
    C17 C18 . 1.388(3) ?
    C17 H17A . 0.9300 ?
    C18 C19 . 1.519(3) ?
    C19 C20 . 1.539(3) ?
    C19 H19A . 0.9800 ?
    C20 C21 . 1.529(3) ?
    C20 H20A . 0.9800 ?
    C21 C22 . 1.536(3) ?
    C21 H21A . 0.9700 ?
    C21 H21B . 0.9700 ?
    C22 C23 . 1.526(3) ?
    C22 H22A . 0.9700 ?
    C22 H22B . 0.9700 ?
    C23 H23A . 0.9700 ?
    C23 H23B . 0.9700 ?
    C24 C25 . 1.519(3) ?
    C24 C35 . 1.616(3) ?
    C25 C26 . 1.382(3) ?
    C25 C34 . 1.408(3) ?
    C26 C27 . 1.419(3) ?
    C26 H26A . 0.9300 ?
    C27 C28 . 1.368(4) ?
    C27 H27A . 0.9300 ?
    C28 C29 . 1.428(3) ?
    C28 H28A . 0.9300 ?
    C29 C34 . 1.408(3) ?
    C29 C30 . 1.415(3) ?
    C30 C31 . 1.382(4) ?
    C30 H30A . 0.9300 ?
    C31 C32 . 1.418(3) ?
    C31 H31A . 0.9300 ?
    C32 C33 . 1.369(3) ?
    C32 H32A . 0.9300 ?
    C33 C34 . 1.412(3) ?
    C33 C35 . 1.505(3) ?
loop_
    _geom_angle_atom_site_label_1
    _geom_angle_atom_site_label_2
    _geom_angle_atom_site_label_3
    _geom_angle_site_symmetry_1
    _geom_angle_site_symmetry_3
    _geom_angle
    _geom_angle_publ_flag
    C35 O2 H1O2 . . 110(2) ?
    C11 N1 C12 . . 108.25(15) ?
    C11 N1 C35 . . 102.77(14) ?
    C12 N1 C35 . . 115.10(15) ?
    C24 N2 C23 . . 122.19(16) ?
    C24 N2 C20 . . 111.43(14) ?
    C23 N2 C20 . . 109.51(15) ?
    C2 C1 C6 . . 121.0(2) ?
    C2 C1 H1A . . 119.5 ?
    C6 C1 H1A . . 119.5 ?
    C3 C2 C1 . . 119.1(2) ?
    C3 C2 H2A . . 120.5 ?
    C1 C2 H2A . . 120.5 ?
    C2 C3 C4 . . 121.69(19) ?
    C2 C3 Br1 . . 119.80(16) ?
    C4 C3 Br1 . . 118.47(16) ?
    C5 C4 C3 . . 118.6(2) ?
    C5 C4 H4A . . 120.7 ?
    C3 C4 H4A . . 120.7 ?
    C4 C5 C6 . . 121.70(19) ?
    C4 C5 H5A . . 119.1 ?
    C6 C5 H5A . . 119.1 ?
    C5 C6 C1 . . 117.91(18) ?
    C5 C6 C7 . . 117.39(18) ?
    C1 C6 C7 . . 124.70(19) ?
    C8 C7 C6 . . 130.21(19) ?
    C8 C7 H7A . . 114.9 ?
    C6 C7 H7A . . 114.9 ?
    C7 C8 C9 . . 115.48(17) ?
    C7 C8 C12 . . 126.23(17) ?
    C9 C8 C12 . . 118.14(17) ?
    O1 C9 C8 . . 122.78(18) ?
    O1 C9 C10 . . 122.87(17) ?
    C8 C9 C10 . . 114.33(16) ?
    C9 C10 C19 . . 115.73(15) ?
    C9 C10 C11 . . 107.62(15) ?
    C19 C10 C11 . . 115.94(16) ?
    C9 C10 C24 . . 109.71(15) ?
    C19 C10 C24 . . 104.93(15) ?
    C11 C10 C24 . . 101.86(14) ?
    N1 C11 C10 . . 103.98(14) ?
    N1 C11 H11A . . 111.0 ?
    C10 C11 H11A . . 111.0 ?
    N1 C11 H11B . . 111.0 ?
    C10 C11 H11B . . 111.0 ?
    H11A C11 H11B . . 109.0 ?
    N1 C12 C8 . . 116.06(16) ?
    N1 C12 H12A . . 108.3 ?
    C8 C12 H12A . . 108.3 ?
    N1 C12 H12B . . 108.3 ?
    C8 C12 H12B . . 108.3 ?
    H12A C12 H12B . . 107.4 ?
    C14 C13 C18 . . 120.83(19) ?
    C14 C13 H13A . . 119.6 ?
    C18 C13 H13A . . 119.6 ?
    C15 C14 C13 . . 118.9(2) ?
    C15 C14 H14A . . 120.5 ?
    C13 C14 H14A . . 120.5 ?
    C14 C15 C16 . . 122.01(18) ?
    C14 C15 Br2 . . 118.98(16) ?
    C16 C15 Br2 . . 119.01(15) ?
    C15 C16 C17 . . 118.09(19) ?
    C15 C16 H16A . . 121.0 ?
    C17 C16 H16A . . 121.0 ?
    C18 C17 C16 . . 122.2(2) ?
    C18 C17 H17A . . 118.9 ?
    C16 C17 H17A . . 118.9 ?
    C17 C18 C13 . . 117.91(17) ?
    C17 C18 C19 . . 119.40(17) ?
    C13 C18 C19 . . 122.62(17) ?
    C18 C19 C10 . . 113.92(15) ?
    C18 C19 C20 . . 116.38(16) ?
    C10 C19 C20 . . 101.97(14) ?
    C18 C19 H19A . . 108.0 ?
    C10 C19 H19A . . 108.0 ?
    C20 C19 H19A . . 108.0 ?
    N2 C20 C21 . . 105.40(15) ?
    N2 C20 C19 . . 104.64(15) ?
    C21 C20 C19 . . 117.58(16) ?
    N2 C20 H20A . . 109.6 ?
    C21 C20 H20A . . 109.6 ?
    C19 C20 H20A . . 109.6 ?
    C20 C21 C22 . . 103.60(16) ?
    C20 C21 H21A . . 111.0 ?
    C22 C21 H21A . . 111.0 ?
    C20 C21 H21B . . 111.0 ?
    C22 C21 H21B . . 111.0 ?
    H21A C21 H21B . . 109.0 ?
    C23 C22 C21 . . 103.12(16) ?
    C23 C22 H22A . . 111.1 ?
    C21 C22 H22A . . 111.1 ?
    C23 C22 H22B . . 111.1 ?
    C21 C22 H22B . . 111.1 ?
    H22A C22 H22B . . 109.1 ?
    N2 C23 C22 . . 102.76(16) ?
    N2 C23 H23A . . 111.2 ?
    C22 C23 H23A . . 111.2 ?
    N2 C23 H23B . . 111.2 ?
    C22 C23 H23B . . 111.2 ?
    H23A C23 H23B . . 109.1 ?
    N2 C24 C25 . . 117.47(15) ?
    N2 C24 C10 . . 103.75(14) ?
    C25 C24 C10 . . 118.48(16) ?
    N2 C24 C35 . . 110.44(15) ?
    C25 C24 C35 . . 102.85(15) ?
    C10 C24 C35 . . 102.89(14) ?
    C26 C25 C34 . . 118.66(18) ?
    C26 C25 C24 . . 131.91(18) ?
    C34 C25 C24 . . 109.42(17) ?
    C25 C26 C27 . . 118.3(2) ?
    C25 C26 H26A . . 120.8 ?
    C27 C26 H26A . . 120.8 ?
    C28 C27 C26 . . 122.9(2) ?
    C28 C27 H27A . . 118.6 ?
    C26 C27 H27A . . 118.6 ?
    C27 C28 C29 . . 120.3(2) ?
    C27 C28 H28A . . 119.8 ?
    C29 C28 H28A . . 119.8 ?
    C34 C29 C30 . . 116.9(2) ?
    C34 C29 C28 . . 115.7(2) ?
    C30 C29 C28 . . 127.4(2) ?
    C31 C30 C29 . . 120.6(2) ?
    C31 C30 H30A . . 119.7 ?
    C29 C30 H30A . . 119.7 ?
    C30 C31 C32 . . 121.6(2) ?
    C30 C31 H31A . . 119.2 ?
    C32 C31 H31A . . 119.2 ?
    C33 C32 C31 . . 118.6(2) ?
    C33 C32 H32A . . 120.7 ?
    C31 C32 H32A . . 120.7 ?
    C32 C33 C34 . . 120.08(19) ?
    C32 C33 C35 . . 131.8(2) ?
    C34 C33 C35 . . 108.01(16) ?
    C29 C34 C25 . . 124.07(19) ?
    C29 C34 C33 . . 122.07(19) ?
    C25 C34 C33 . . 113.82(17) ?
    O2 C35 N1 . . 108.74(15) ?
    O2 C35 C33 . . 113.94(15) ?
    N1 C35 C33 . . 113.66(16) ?
    O2 C35 C24 . . 108.79(15) ?
    N1 C35 C24 . . 105.65(14) ?
    C33 C35 C24 . . 105.59(15) ?
loop_
    _geom_torsion_atom_site_label_1
    _geom_torsion_atom_site_label_2
    _geom_torsion_atom_site_label_3
    _geom_torsion_atom_site_label_4
    _geom_torsion_site_symmetry_1
    _geom_torsion_site_symmetry_2
    _geom_torsion_site_symmetry_3
    _geom_torsion_site_symmetry_4
    _geom_torsion
    _geom_torsion_publ_flag
    C6 C1 C2 C3 . . . . 0.6(3) ?
    C1 C2 C3 C4 . . . . 1.1(3) ?
    C1 C2 C3 Br1 . . . . 178.94(16) ?
    C2 C3 C4 C5 . . . . -1.3(3) ?
    Br1 C3 C4 C5 . . . . -179.23(15) ?
    C3 C4 C5 C6 . . . . -0.1(3) ?
    C4 C5 C6 C1 . . . . 1.7(3) ?
    C4 C5 C6 C7 . . . . -178.66(19) ?
    C2 C1 C6 C5 . . . . -2.0(3) ?
    C2 C1 C6 C7 . . . . 178.4(2) ?
    C5 C6 C7 C8 . . . . 157.1(2) ?
    C1 C6 C7 C8 . . . . -23.3(3) ?
    C6 C7 C8 C9 . . . . -176.58(18) ?
    C6 C7 C8 C12 . . . . -1.1(3) ?
    C7 C8 C9 O1 . . . . -21.9(3) ?
    C12 C8 C9 O1 . . . . 162.27(18) ?
    C7 C8 C9 C10 . . . . 156.46(17) ?
    C12 C8 C9 C10 . . . . -19.4(2) ?
    O1 C9 C10 C19 . . . . -5.1(3) ?
    C8 C9 C10 C19 . . . . 176.55(15) ?
    O1 C9 C10 C11 . . . . -136.63(19) ?
    C8 C9 C10 C11 . . . . 45.05(19) ?
    O1 C9 C10 C24 . . . . 113.3(2) ?
    C8 C9 C10 C24 . . . . -65.00(19) ?
    C12 N1 C11 C10 . . . . 73.46(18) ?
    C35 N1 C11 C10 . . . . -48.73(18) ?
    C9 C10 C11 N1 . . . . -72.90(17) ?
    C19 C10 C11 N1 . . . . 155.71(15) ?
    C24 C10 C11 N1 . . . . 42.46(18) ?
    C11 N1 C12 C8 . . . . -47.2(2) ?
    C35 N1 C12 C8 . . . . 67.1(2) ?
    C7 C8 C12 N1 . . . . -155.72(18) ?
    C9 C8 C12 N1 . . . . 19.6(2) ?
    C18 C13 C14 C15 . . . . 0.8(3) ?
    C13 C14 C15 C16 . . . . -1.1(3) ?
    C13 C14 C15 Br2 . . . . 178.65(15) ?
    C14 C15 C16 C17 . . . . 0.5(3) ?
    Br2 C15 C16 C17 . . . . -179.23(15) ?
    C15 C16 C17 C18 . . . . 0.4(3) ?
    C16 C17 C18 C13 . . . . -0.6(3) ?
    C16 C17 C18 C19 . . . . -177.76(18) ?
    C14 C13 C18 C17 . . . . 0.0(3) ?
    C14 C13 C18 C19 . . . . 177.05(18) ?
    C17 C18 C19 C10 . . . . 94.5(2) ?
    C13 C18 C19 C10 . . . . -82.5(2) ?
    C17 C18 C19 C20 . . . . -147.24(18) ?
    C13 C18 C19 C20 . . . . 35.7(3) ?
    C9 C10 C19 C18 . . . . -76.7(2) ?
    C11 C10 C19 C18 . . . . 50.8(2) ?
    C24 C10 C19 C18 . . . . 162.24(15) ?
    C9 C10 C19 C20 . . . . 157.07(15) ?
    C11 C10 C19 C20 . . . . -75.47(19) ?
    C24 C10 C19 C20 . . . . 36.01(18) ?
    C24 N2 C20 C21 . . . . 142.38(16) ?
    C23 N2 C20 C21 . . . . 4.1(2) ?
    C24 N2 C20 C19 . . . . 17.7(2) ?
    C23 N2 C20 C19 . . . . -120.52(17) ?
    C18 C19 C20 N2 . . . . -157.36(15) ?
    C10 C19 C20 N2 . . . . -32.76(18) ?
    C18 C19 C20 C21 . . . . 86.1(2) ?
    C10 C19 C20 C21 . . . . -149.26(17) ?
    N2 C20 C21 C22 . . . . 20.2(2) ?
    C19 C20 C21 C22 . . . . 136.26(18) ?
    C20 C21 C22 C23 . . . . -36.4(2) ?
    C24 N2 C23 C22 . . . . -159.72(16) ?
    C20 N2 C23 C22 . . . . -26.8(2) ?
    C21 C22 C23 N2 . . . . 38.7(2) ?
    C23 N2 C24 C25 . . . . 4.1(2) ?
    C20 N2 C24 C25 . . . . -128.02(17) ?
    C23 N2 C24 C10 . . . . 137.01(17) ?
    C20 N2 C24 C10 . . . . 4.87(19) ?
    C23 N2 C24 C35 . . . . -113.35(18) ?
    C20 N2 C24 C35 . . . . 114.51(16) ?
    C9 C10 C24 N2 . . . . -150.70(15) ?
    C19 C10 C24 N2 . . . . -25.76(18) ?
    C11 C10 C24 N2 . . . . 95.48(16) ?
    C9 C10 C24 C25 . . . . -18.4(2) ?
    C19 C10 C24 C25 . . . . 106.54(18) ?
    C11 C10 C24 C25 . . . . -132.22(17) ?
    C9 C10 C24 C35 . . . . 94.16(17) ?
    C19 C10 C24 C35 . . . . -140.89(15) ?
    C11 C10 C24 C35 . . . . -19.66(18) ?
    N2 C24 C25 C26 . . . . 63.1(3) ?
    C10 C24 C25 C26 . . . . -62.8(3) ?
    C35 C24 C25 C26 . . . . -175.4(2) ?
    N2 C24 C25 C34 . . . . -117.82(18) ?
    C10 C24 C25 C34 . . . . 116.24(18) ?
    C35 C24 C25 C34 . . . . 3.7(2) ?
    C34 C25 C26 C27 . . . . 0.7(3) ?
    C24 C25 C26 C27 . . . . 179.7(2) ?
    C25 C26 C27 C28 . . . . -1.6(3) ?
    C26 C27 C28 C29 . . . . 0.7(4) ?
    C27 C28 C29 C34 . . . . 1.0(3) ?
    C27 C28 C29 C30 . . . . -179.3(2) ?
    C34 C29 C30 C31 . . . . 1.1(3) ?
    C28 C29 C30 C31 . . . . -178.6(2) ?
    C29 C30 C31 C32 . . . . -1.3(4) ?
    C30 C31 C32 C33 . . . . -0.5(3) ?
    C31 C32 C33 C34 . . . . 2.4(3) ?
    C31 C32 C33 C35 . . . . -174.0(2) ?
    C30 C29 C34 C25 . . . . 178.4(2) ?
    C28 C29 C34 C25 . . . . -1.8(3) ?
    C30 C29 C34 C33 . . . . 0.8(3) ?
    C28 C29 C34 C33 . . . . -179.4(2) ?
    C26 C25 C34 C29 . . . . 1.0(3) ?
    C24 C25 C34 C29 . . . . -178.22(18) ?
    C26 C25 C34 C33 . . . . 178.72(18) ?
    C24 C25 C34 C33 . . . . -0.5(2) ?
    C32 C33 C34 C29 . . . . -2.6(3) ?
    C35 C33 C34 C29 . . . . 174.52(18) ?
    C32 C33 C34 C25 . . . . 179.59(19) ?
    C35 C33 C34 C25 . . . . -3.3(2) ?
    C11 N1 C35 O2 . . . . -81.90(17) ?
    C12 N1 C35 O2 . . . . 160.66(15) ?
    C11 N1 C35 C33 . . . . 150.04(16) ?
    C12 N1 C35 C33 . . . . 32.6(2) ?
    C11 N1 C35 C24 . . . . 34.74(18) ?
    C12 N1 C35 C24 . . . . -82.70(18) ?
    C32 C33 C35 O2 . . . . -58.7(3) ?
    C34 C33 C35 O2 . . . . 124.68(18) ?
    C32 C33 C35 N1 . . . . 66.7(3) ?
    C34 C33 C35 N1 . . . . -109.99(18) ?
    C32 C33 C35 C24 . . . . -178.0(2) ?
    C34 C33 C35 C24 . . . . 5.4(2) ?
    N2 C24 C35 O2 . . . . -1.9(2) ?
    C25 C24 C35 O2 . . . . -128.07(16) ?
    C10 C24 C35 O2 . . . . 108.29(16) ?
    N2 C24 C35 N1 . . . . -118.52(16) ?
    C25 C24 C35 N1 . . . . 115.33(16) ?
    C10 C24 C35 N1 . . . . -8.31(19) ?
    N2 C24 C35 C33 . . . . 120.76(16) ?
    C25 C24 C35 C33 . . . . -5.39(19) ?
    C10 C24 C35 C33 . . . . -129.03(16) ?
loop_
    _geom_hbond_atom_site_label_D
    _geom_hbond_atom_site_label_H
    _geom_hbond_atom_site_label_A
    _geom_hbond_site_symmetry_A
    _geom_hbond_distance_DH
    _geom_hbond_distance_HA
    _geom_hbond_distance_DA
    _geom_hbond_angle_DHA
    _geom_hbond_publ_flag
    O2 H1O2 N2 . 0.81(3) 2.01(2) 2.578(2) 127(3) yes
    C20 H20A O2 2_567 0.98 2.46 3.130(3) 125 yes
