# Supplementary material for: 11-[(E)-4-Bromo­benzyl­idene]-8-(4-bromo­phen­yl)-14-hy­droxy-3,13-diaza­hepta­cyclo­[13.7.1.19,13.02,9.02,14.03,7.019,23]tetra­cosa-1(22),15,17,19(23),20-pentaen-10-one
Source: Acta Crystallogr Sect E Struct Rep Online. 2010 Oct 23;66(Pt 11):o2926–7. doi: 10.1107/S1600536810042091 (PMC3009063; doi:10.1107/S1600536810042091)
Supplement: Supplementary file 2 [file e-66-o2926-Isup2.hkl]

#
# h,k,l, Fc-squared, Fo-squared, sigma(Fo-squared) and status flag
#
data_I
_shelx_title ' mo_pbracp_0m in P-1 (100K)'
_shelx_refln_list_code          4
_shelx_F_calc_maximum      137.62
_exptl_crystal_F_000       676.00
_reflns_d_resolution_high  0.7697
 
loop_
 _symmetry_equiv_pos_as_xyz
 'x, y, z'
 '-x, -y, -z'
 
_cell_length_a     8.4833
_cell_length_b    11.8334
_cell_length_c    14.8942
_cell_angle_alpha  79.868
_cell_angle_beta   80.705
_cell_angle_gamma  77.359
 
_shelx_F_squared_multiplier     1.000
 
loop_
 _refln_index_h
 _refln_index_k
 _refln_index_l
 _refln_F_squared_calc
 _refln_F_squared_meas
 _refln_F_squared_sigma
 _refln_observed_status
   1   0   0      347.49      369.56     13.69 o
   2   0   0      668.68      616.42     18.18 o
   3   0   0      218.85      248.71      9.88 o
   4   0   0     3725.76     3838.49    104.44 o
   5   0   0      344.40      308.12     14.03 o
   6   0   0     2273.40     2433.50     56.68 o
   7   0   0     2025.11     2074.39     49.69 o
   8   0   0     1131.20     1101.91     30.34 o
   9   0   0      958.68     1017.73     54.22 o
  10   0   0       27.14       32.87     18.58 o
  -9   1   0       10.87        7.02     11.95 o
  -8   1   0     1614.03     1616.52     42.68 o
  -7   1   0     1300.09     1325.92     34.32 o
  -6   1   0     1289.87     1339.34     33.44 o
  -5   1   0      979.36     1040.08     32.27 o
  -4   1   0      405.84      406.53     14.98 o
  -3   1   0      237.13      221.63      9.21 o
  -2   1   0     3581.34     3781.72    187.96 o
   1   1   0      199.93      216.49      6.71 o
   2   1   0      592.36      682.59     19.84 o
   3   1   0      380.96      359.89     12.66 o
   4   1   0     2094.08     2202.07     68.16 o
   5   1   0     3036.39     3177.81     71.69 o
   6   1   0      472.52      473.25     19.17 o
   7   1   0     3419.98     3394.16     77.75 o
   8   1   0     1054.64     1019.19     36.53 o
   9   1   0      175.64      164.16     22.41 o
  10   1   0       36.61       61.00     19.92 o
  -9   2   0       33.06       49.14     11.32 o
  -8   2   0     1102.58     1112.73     38.76 o
  -7   2   0      137.70      140.23      9.85 o
  -6   2   0     3627.90     3685.87     83.85 o
  -5   2   0      188.35      231.25     12.27 o
  -4   2   0     8995.95     9261.60    247.34 o
  -3   2   0      290.37      306.22     16.59 o
  -2   2   0     7634.27     7603.57    283.40 o
  -1   2   0        9.33       15.06      2.68 o
   1   2   0     1027.14     1100.80     30.04 o
   2   2   0      219.17      213.15      7.43 o
   3   2   0    13088.49    13981.41    513.06 o
   4   2   0      242.17      234.74      9.05 o
   5   2   0      340.42      320.60     10.72 o
   6   2   0      607.69      626.40     17.73 o
   7   2   0      839.84      847.99     30.41 o
   8   2   0      163.42      155.48     20.55 o
   9   2   0      863.49      949.09     52.26 o
  10   2   0       25.80       43.70     19.85 o
 -10   3   0      311.00      303.41     32.32 o
  -9   3   0       15.44        6.78     12.59 o
  -8   3   0     1705.52     1729.69     68.66 o
  -7   3   0      124.04      129.34     10.39 o
  -6   3   0     2806.60     2830.34     65.73 o
  -5   3   0      457.81      427.40     24.92 o
  -4   3   0      669.79      664.34     21.39 o
  -3   3   0     1391.81     1336.89     38.02 o
  -2   3   0      116.15      144.01      6.62 o
  -1   3   0     4145.29     4305.77    165.46 o
   0   3   0     1706.81     1762.73     38.18 o
   2   3   0       86.28      120.79      8.61 o
   3   3   0     8148.35     8194.50    213.54 o
   4   3   0     4636.96     5207.16    140.78 o
   5   3   0     6058.83     6198.76    167.88 o
   6   3   0      764.19      817.47     21.48 o
   7   3   0     2164.90     2127.34     91.59 o
   8   3   0      315.50      277.95     26.12 o
   9   3   0      110.27       97.75     21.34 o
  10   3   0      787.26      831.77     51.21 o
  -9   4   0       61.88       61.99     14.65 o
  -8   4   0      343.34      362.10     21.37 o
  -7   4   0      324.04      335.06     20.95 o
  -6   4   0     1510.58     1535.02     38.42 o
  -5   4   0      421.90      417.97     16.63 o
  -4   4   0     1542.05     1541.27     45.57 o
  -3   4   0       93.23       78.55     12.32 o
  -2   4   0     2572.99     2662.69     72.11 o
  -1   4   0     2323.61     2451.89     95.45 o
   0   4   0     2460.98     2582.51     69.22 o
   1   4   0     1396.70     1425.83     41.66 o
   2   4   0        7.90       10.14      2.54 o
   3   4   0     2309.03     2384.02     90.32 o
   4   4   0       71.08       60.55      6.07 o
   5   4   0      998.81      950.24     30.47 o
   6   4   0      521.45      543.16     21.66 o
   7   4   0       15.18       17.61     13.22 o
   8   4   0      362.16      375.08     30.51 o
   9   4   0      300.79      294.83     28.57 o
  10   4   0      144.00      126.42     25.53 o
  -9   5   0      152.91      148.60     17.99 o
  -8   5   0      223.90      240.81     19.16 o
  -7   5   0      374.36      380.18     38.67 o
  -6   5   0     1070.88     1052.58     52.23 o
  -5   5   0      991.85      961.34     30.22 o
  -4   5   0      251.60      233.28     11.55 o
  -3   5   0     6756.07     6709.09    179.46 o
  -2   5   0        2.01        0.60      2.05 o
   0   5   0      129.83       99.60      3.85 o
   2   5   0       24.51       30.09      3.28 o
   3   5   0     9806.88    10148.22    220.75 o
   4   5   0      242.45      227.35     12.40 o
   5   5   0      500.99      405.55     21.72 o
   6   5   0      827.81      760.53     41.50 o
   7   5   0     1532.53     1459.10     68.87 o
   8   5   0      492.34      492.20     37.62 o
   9   5   0      128.44      120.70     23.39 o
  10   5   0      503.74      523.42     43.79 o
  -8   6   0       12.02       15.88     13.09 o
  -7   6   0      232.62      224.13     17.80 o
  -6   6   0     1227.03     1240.12     41.71 o
  -5   6   0     1577.08     1535.58     49.01 o
  -4   6   0      118.44      145.50     12.82 o
  -3   6   0     1898.76     1925.60     76.89 o
  -2   6   0        1.82        0.46      3.76 o
  -1   6   0       51.05       59.48      7.99 o
   0   6   0       28.60       70.90      5.60 o
   1   6   0      139.11      152.36     12.99 o
   2   6   0     2090.88     2159.08     48.68 o
   3   6   0      535.48      563.91     15.11 o
   4   6   0     2378.59     2275.17     64.40 o
   5   6   0       81.61       82.95     10.00 o
   6   6   0     1545.10     1517.36     69.25 o
   7   6   0      620.63      627.99     38.72 o
   8   6   0      556.14      594.44     42.20 o
   9   6   0       64.07       55.45     21.24 o
  10   6   0      230.25      253.59     32.56 o
  -8   7   0       85.16       99.51     16.92 o
  -7   7   0      497.19      508.51     30.70 o
  -6   7   0       31.11       29.19     11.90 o
  -5   7   0     1859.69     1862.33     56.62 o
  -4   7   0      216.39      201.94     12.62 o
  -3   7   0     2790.04     2856.14    112.50 o
  -2   7   0       21.58       15.69      7.27 o
  -1   7   0     4126.15     4351.55    116.90 o
   0   7   0       31.55       37.59      3.79 o
   1   7   0     1763.59     1612.30     44.65 o
   2   7   0      103.99      119.87      8.40 o
   3   7   0     1320.26     1410.06     33.16 o
   4   7   0        7.42       15.67      3.88 o
   5   7   0      135.67      127.75     12.39 o
   6   7   0      605.89      617.71     38.80 o
   7   7   0       12.52       27.91     16.27 o
   8   7   0      341.82      337.69     32.65 o
   9   7   0       35.80       35.20     22.41 o
  10   7   0      206.77      248.78     32.44 o
  -7   8   0      350.45      343.42     28.69 o
  -6   8   0       34.70       10.25     11.74 o
  -5   8   0      241.06      221.64     15.95 o
  -4   8   0       27.00       21.92      9.13 o
  -3   8   0      584.37      593.93     20.45 o
  -2   8   0     1471.87     1456.98     41.68 o
  -1   8   0      109.31      126.15      7.75 o
   0   8   0     3098.19     3026.94    137.37 o
   1   8   0       18.67       27.38      5.12 o
   2   8   0     2282.57     2237.10     50.97 o
   3   8   0      943.18     1024.74     66.85 o
   4   8   0     4314.67     4417.61    122.39 o
   5   8   0      110.24       93.93     16.68 o
   6   8   0      671.43      682.23     40.92 o
   7   8   0      495.17      485.84     38.70 o
   8   8   0      569.46      525.50     41.98 o
   9   8   0       28.50       51.47     23.12 o
  10   8   0       19.57        4.94     22.57 o
  -7   9   0      326.03      338.27     32.92 o
  -6   9   0       23.23       18.87     12.83 o
  -5   9   0      812.07      822.31     31.75 o
  -4   9   0      565.78      574.59     30.96 o
  -3   9   0      106.57      125.24     11.27 o
  -2   9   0      796.51      872.75     27.13 o
  -1   9   0        8.81        6.85      4.96 o
   0   9   0       86.93       66.36     10.06 o
   1   9   0     1634.41     1590.88     43.22 o
   2   9   0        0.90       -1.49      3.64 o
   3   9   0      436.58      437.79     15.56 o
   4   9   0       32.70       34.10      7.41 o
   5   9   0     1114.94     1147.52     57.62 o
   6   9   0       43.84       56.70     17.85 o
   7   9   0      359.63      391.62     34.68 o
   8   9   0      397.40      355.18     33.98 o
   9   9   0        6.30      -17.60     22.16 o
  -6  10   0      116.62      108.52     16.14 o
  -5  10   0      300.59      289.10     19.44 o
  -4  10   0      421.40      414.90     20.97 o
  -3  10   0       48.56       27.87     10.29 o
  -2  10   0      554.14      570.35     36.20 o
  -1  10   0       69.03       53.60      5.88 o
   0  10   0     5428.97     5375.83    119.15 o
   1  10   0      101.20       99.57     10.56 o
   2  10   0     2428.39     2418.07     55.47 o
   3  10   0       46.88       40.10      5.41 o
   4  10   0      104.44      116.80     19.10 o
   5  10   0       69.46       99.88     19.71 o
   6  10   0      328.11      346.78     31.64 o
   7  10   0      568.96      516.62     41.90 o
   8  10   0      280.02      322.11     35.64 o
   9  10   0      138.47      207.27     32.74 o
  -5  11   0      150.84      165.55     15.96 o
  -4  11   0       58.47       52.30     11.94 o
  -3  11   0        4.42        8.24      9.37 o
  -2  11   0      214.18      239.76     14.63 o
  -1  11   0     1119.77     1086.83     50.93 o
   0  11   0      148.51      147.04     12.58 o
   1  11   0       14.26        6.07     13.52 o
   2  11   0       94.32      112.80     11.80 o
   3  11   0      599.09      584.11     17.45 o
   4  11   0       54.74       59.75      7.90 o
   5  11   0      728.96      759.61     45.69 o
   6  11   0       20.75       35.80     19.27 o
   7  11   0      619.83      666.45     47.45 o
   8  11   0        0.14       -3.41     21.52 o
  -4  12   0      187.86      194.50     16.34 o
  -3  12   0      117.27      124.10     12.85 o
  -2  12   0      158.42      173.26     17.45 o
  -1  12   0      215.58      213.32     12.45 o
   0  12   0      884.85      847.27     25.41 o
   1  12   0       73.84       41.96     11.03 o
   2  12   0     1228.74     1199.00     43.97 o
   3  12   0       39.22       43.44      5.79 o
   4  12   0      150.45      153.03     10.57 o
   5  12   0      111.42      119.71     22.54 o
   6  12   0        2.62       -7.91     19.71 o
   7  12   0       14.16       14.84     22.73 o
   8  12   0        4.09       -8.31     24.08 o
  -3  13   0      409.14      440.43     21.52 o
  -2  13   0        6.12        2.37     10.33 o
  -1  13   0       93.10       90.07      8.59 o
   0  13   0      250.12      271.18     29.66 o
   1  13   0      397.01      412.74     22.02 o
   2  13   0       72.95       87.42     13.27 o
   3  13   0     1101.04     1126.49     39.36 o
   4  13   0       40.80       31.34      7.45 o
   5  13   0      303.19      392.27     33.77 o
   6  13   0       61.27       69.35     22.08 o
   7  13   0      196.78      265.71     33.49 o
  -2  14   0      138.68      140.86     15.92 o
  -1  14   0      328.05      345.25     35.93 o
   0  14   0       24.04        0.31     21.62 o
   1  14   0       25.23       61.59     22.60 o
   2  14   0      161.78      210.53     26.82 o
   3  14   0        1.36        2.63     16.40 o
   4  14   0      325.46      327.28     30.01 o
   5  14   0      191.23      198.89     27.16 o
   6  14   0       29.69       40.50     23.38 o
   1  15   0      331.32      291.27     32.73 o
   2  15   0      124.10      131.98     25.29 o
   3  15   0      491.01      610.38     41.63 o
  -5 -14   1        0.94        4.16     19.84 o
  -4 -14   1       45.01       67.02     19.98 o
  -3 -14   1      163.53      212.20     24.48 o
  -2 -14   1        3.40       -0.76     12.53 o
  -1 -14   1      171.23      170.49     26.27 o
   0 -14   1       33.95       33.34     23.63 o
   1 -14   1       27.23       27.70     24.48 o
  -7 -13   1      467.71      473.85     41.22 o
  -6 -13   1        0.49      -13.30     21.05 o
  -5 -13   1      191.89      204.10     27.04 o
  -4 -13   1      338.19      322.42     29.13 o
  -3 -13   1      705.49      798.23     42.66 o
  -2 -13   1        6.37        3.50     11.35 o
  -1 -13   1      390.20      382.56     21.31 o
   0 -13   1       66.76       24.22     20.97 o
   1 -13   1      331.40      366.52     34.47 o
   2 -13   1       80.03      102.55     12.04 o
   3 -13   1        4.84        0.59     10.71 o
  -7 -12   1        6.97        6.69     23.39 o
  -6 -12   1       60.83       32.56     22.20 o
  -5 -12   1        7.75       -8.10     16.43 o
  -4 -12   1       15.90        9.58     16.72 o
  -3 -12   1      390.14      428.81     18.45 o
  -2 -12   1      746.32      710.77     20.36 o
  -1 -12   1      365.05      359.25     27.58 o
   0 -12   1        8.72       -2.71     15.97 o
   1 -12   1      129.91      177.46     20.55 o
   2 -12   1       61.99       56.03      9.87 o
   3 -12   1      102.67      114.54     12.49 o
   4 -12   1        6.68       10.49     11.72 o
  -8 -11   1       31.79       36.62     25.37 o
  -7 -11   1      281.91      353.14     36.06 o
  -6 -11   1       26.70       44.42     21.47 o
  -5 -11   1      538.51      546.20     39.39 o
  -4 -11   1      281.35      306.90     15.59 o
  -3 -11   1     1161.22     1162.71     29.67 o
  -2 -11   1        8.23       -0.15      4.78 o
  -1 -11   1      425.97      439.02     14.35 o
   0 -11   1      422.24      518.11     63.61 o
   1 -11   1       29.06       32.02      7.28 o
   2 -11   1      607.38      593.74     43.53 o
   3 -11   1       68.29       77.86     11.39 o
   4 -11   1      747.19      755.37     45.78 o
   5 -11   1        0.10       15.18     12.05 o
  -9 -10   1      154.79       94.29     27.78 o
  -8 -10   1        1.40        8.08     23.22 o
  -7 -10   1        8.18       19.89     20.39 o
  -6 -10   1       91.86      106.73     21.95 o
  -5 -10   1       24.14       14.29     16.95 o
  -4 -10   1     1216.17     1228.32     30.89 o
  -3 -10   1      162.30      175.01     11.03 o
  -2 -10   1     4257.85     4270.68     95.36 o
  -1 -10   1      140.94      149.38     10.45 o
   0 -10   1       14.74       15.12      7.31 o
   1 -10   1      206.87      153.11      7.24 o
   2 -10   1       93.08       94.74      9.54 o
   3 -10   1       42.49       37.08      9.48 o
   4 -10   1      193.24      168.39     14.19 o
   5 -10   1       40.24       31.17     11.71 o
   6 -10   1        0.52      -17.58     12.81 o
  -9  -9   1     1008.48     1078.36     62.61 o
  -8  -9   1       26.47       25.55     20.75 o
  -7  -9   1      149.15      156.05     24.65 o
  -6  -9   1       17.15        3.28     16.88 o
  -5  -9   1      301.43      378.71     30.06 o
  -4  -9   1      224.31      200.70     12.63 o
  -3  -9   1      216.99      226.63      9.97 o
  -2  -9   1      553.36      565.57     20.48 o
  -1  -9   1       31.89       26.32      4.40 o
   0  -9   1     1409.55     1507.05     30.79 o
   1  -9   1       82.89       72.92      7.96 o
   2  -9   1      476.64      426.21     20.53 o
   3  -9   1       64.61       61.20      9.34 o
   4  -9   1     1077.28     1117.02     37.58 o
   5  -9   1        2.88        0.51     10.52 o
   6  -9   1      249.11      253.97     20.27 o
   7  -9   1       23.63        9.14     14.13 o
 -10  -8   1      244.23      304.09     37.15 o
  -9  -8   1      117.21       74.17     24.19 o
  -8  -8   1      636.16      577.25     42.02 o
  -7  -8   1       19.46       10.46     18.69 o
  -6  -8   1     1582.37     1634.32     75.84 o
  -5  -8   1       33.51       39.15     15.71 o
  -4  -8   1     4926.88     5085.11    112.84 o
  -3  -8   1      604.59      679.63     23.70 o
  -2  -8   1     2339.69     2268.38     59.03 o
  -1  -8   1      242.39      212.69      8.47 o
   0  -8   1      883.74      840.06     20.15 o
   1  -8   1     1055.13      968.56     24.36 o
   2  -8   1      280.86      303.57     11.20 o
   3  -8   1      998.66      964.76     31.76 o
   4  -8   1      412.56      389.27     18.96 o
   5  -8   1      825.92      813.14     30.79 o
   6  -8   1       34.03       29.16     12.22 o
   7  -8   1      465.69      455.40     24.40 o
 -10  -7   1       31.20       28.50     23.39 o
  -9  -7   1       64.86      107.12     24.67 o
  -8  -7   1       95.08       91.14     21.49 o
  -7  -7   1      122.68      124.27     22.52 o
  -6  -7   1      664.21      710.47     42.44 o
  -5  -7   1        3.50       -8.28     11.44 o
  -4  -7   1       14.71       28.78      4.31 o
  -3  -7   1      121.84      160.56     14.21 o
  -2  -7   1       92.86       79.26      7.29 o
  -1  -7   1     1147.42     1173.93     46.75 o
   0  -7   1     3856.31     3909.54    184.46 o
   1  -7   1       97.05       95.27      5.48 o
   2  -7   1      854.38      864.24     27.64 o
   3  -7   1        2.18       -2.66      6.14 o
   4  -7   1      308.58      305.14     16.17 o
   5  -7   1        3.85        2.91      9.65 o
   6  -7   1        1.62        4.71     10.88 o
   7  -7   1      392.13      362.68     22.16 o
   8  -7   1       46.96       41.68     26.80 o
 -10  -6   1      153.77      154.07     27.65 o
  -9  -6   1      201.08      207.92     28.42 o
  -8  -6   1     2736.38     2691.94    118.01 o
  -7  -6   1       17.25       40.69     17.36 o
  -6  -6   1     1085.45     1024.66     52.32 o
  -5  -6   1       14.90       32.28      8.82 o
  -4  -6   1     4708.15     4929.65    108.92 o
  -3  -6   1      289.76      299.98     20.52 o
  -2  -6   1      214.31      203.90      7.81 o
  -1  -6   1     4965.46     5009.41    110.02 o
   0  -6   1     1986.23     2032.95     61.73 o
   1  -6   1     3088.04     2889.70     55.41 o
   2  -6   1       10.05        7.64      4.60 o
   3  -6   1     1994.87     2021.13     79.47 o
   4  -6   1       25.04       25.55      4.79 o
   5  -6   1      823.91      872.38     30.54 o
   6  -6   1        3.31        1.77      9.97 o
   7  -6   1      362.34      333.58     32.14 o
   8  -6   1       37.24       32.94     17.95 o
 -10  -5   1       41.78       38.02     22.99 o
  -9  -5   1       66.79       68.50     20.83 o
  -8  -5   1      353.82      368.13     32.09 o
  -7  -5   1       13.61       26.98     16.51 o
  -6  -5   1      132.62      133.78     17.53 o
  -4  -5   1        4.29        3.21      4.71 o
  -3  -5   1     5108.06     5255.14    115.38 o
  -2  -5   1       60.39       60.09      3.84 o
  -1  -5   1     1837.49     1831.30     49.79 o
   0  -5   1     2558.37     2809.76     53.48 o
   1  -5   1     2863.91     2740.77     59.82 o
   2  -5   1     1266.52     1193.75     55.60 o
   3  -5   1      693.04      849.57     37.45 o
   4  -5   1      285.12      275.11     11.99 o
   5  -5   1       56.12       54.80      6.09 o
   6  -5   1      321.92      317.50     23.42 o
   7  -5   1       55.15       45.33     11.99 o
   8  -5   1      501.79      509.80     25.99 o
   9  -5   1      219.54      208.35     19.35 o
 -10  -4   1      375.35      419.22     37.26 o
  -9  -4   1       67.52       72.67     21.31 o
  -8  -4   1     1394.56     1389.05     68.47 o
  -7  -4   1      388.00      377.07     29.33 o
  -6  -4   1      660.83      618.70     23.90 o
  -5  -4   1      128.78      110.04      9.25 o
  -4  -4   1      601.76      616.60     28.34 o
  -3  -4   1     5883.78     6369.65    139.24 o
  -1  -4   1      644.04      608.44     14.74 o
   0  -4   1        8.45       10.60      2.93 o
   1  -4   1      126.47      110.62      5.18 o
   2  -4   1       29.24       38.84      4.43 o
   3  -4   1     3483.69     3519.10     78.45 o
   4  -4   1       47.97       67.83      5.98 o
   5  -4   1     1386.39     1389.74     34.10 o
   6  -4   1      127.93      137.24     12.82 o
   7  -4   1      107.64       91.25     14.39 o
   8  -4   1      246.16      225.46     37.82 o
   9  -4   1       53.83       58.26     14.95 o
 -10  -3   1       12.61       10.98     20.48 o
  -9  -3   1      666.05      658.48     43.93 o
  -8  -3   1      102.25       89.46     19.55 o
  -7  -3   1     2778.46     2773.01    116.14 o
  -6  -3   1       35.36       37.98      7.07 o
  -5  -3   1     6059.56     6212.40    168.47 o
  -4  -3   1     2544.55     2969.87     82.22 o
  -3  -3   1     1966.04     1835.66     50.10 o
  -2  -3   1      129.50      132.87      5.44 o
  -1  -3   1     1754.47     1852.27     79.43 o
   0  -3   1     2239.96     2295.27     50.55 o
   1  -3   1    10746.82    10418.25    381.57 o
   2  -3   1     8804.42     8555.01    314.90 o
   3  -3   1     1169.31     1377.15     27.68 o
   4  -3   1     4977.01     5039.03     96.12 o
   5  -3   1       90.70       84.26      6.47 o
   6  -3   1     1532.15     1603.39     48.96 o
   7  -3   1      265.54      236.02     15.45 o
   8  -3   1      708.92      741.36     84.31 o
   9  -3   1       21.00       18.01     13.03 o
  10  -3   1      501.33      507.20     39.16 o
 -10  -2   1      722.67      688.37     46.25 o
  -9  -2   1        4.55        2.53     17.58 o
  -8  -2   1      130.75      109.77     19.32 o
  -7  -2   1      161.26      158.55     13.32 o
  -6  -2   1       20.09       27.45      5.12 o
  -5  -2   1        7.94        4.64      5.91 o
  -4  -2   1      475.06      572.16     19.49 o
  -3  -2   1     3484.71     3590.74     97.42 o
  -2  -2   1     5118.72     5541.85    118.93 o
  -1  -2   1      487.31      466.04     11.03 o
   0  -2   1       52.91       49.85      3.36 o
   1  -2   1     5621.47     5471.77    142.19 o
   2  -2   1     5898.21     5939.77    155.00 o
   3  -2   1     1615.27     1645.40     53.62 o
   4  -2   1      720.23      879.53     30.33 o
   5  -2   1        1.81        4.12      4.61 o
   6  -2   1       48.35       66.49     11.04 o
   7  -2   1      104.61      112.17      9.05 o
   8  -2   1      509.34      509.14     21.86 o
   9  -2   1      281.36      287.58     20.71 o
 -10  -1   1       93.12       87.16     23.04 o
  -9  -1   1     1506.37     1518.56     72.23 o
  -8  -1   1       88.78       81.58     12.26 o
  -7  -1   1      650.84      635.07     27.60 o
  -6  -1   1        0.17        2.56      6.81 o
  -5  -1   1     1848.79     1773.93     51.89 o
  -4  -1   1      647.48      659.76     21.71 o
  -3  -1   1      300.46      226.28      9.58 o
   0  -1   1      167.97      177.82      3.45 o
   1  -1   1     4125.56     4147.72     88.18 o
   2  -1   1     5132.93     5176.15    144.34 o
   3  -1   1      448.36      500.53     29.47 o
   4  -1   1     4486.28     4415.97     97.89 o
   5  -1   1      138.26      170.67      8.35 o
   6  -1   1     1891.02     1942.21     46.22 o
   7  -1   1      643.54      645.97     19.93 o
   8  -1   1      177.75      205.37     24.36 o
   9  -1   1      184.88      177.29     13.19 o
 -10   0   1       39.74       43.16     20.74 o
  -9   0   1      324.68      306.19     27.44 o
  -8   0   1       39.81       44.23     13.61 o
  -7   0   1       56.77       58.31      7.70 o
  -6   0   1      645.38      698.30     42.01 o
  -5   0   1       14.57        2.33      5.83 o
  -4   0   1     6139.78     6092.12    164.03 o
  -3   0   1      641.72      685.39     21.24 o
  -1   0   1     2428.15     2639.44     79.61 o
   1   0   1     1517.25     1613.37     30.50 o
   2   0   1      903.06      998.20     24.32 o
   3   0   1     4266.35     4606.42    226.59 o
   4   0   1      256.98      242.15      8.86 o
   5   0   1     2210.63     2253.57     63.56 o
   6   0   1      148.78      144.96      8.28 o
   7   0   1      912.33      955.93     33.26 o
   8   0   1      279.49      269.95     13.67 o
   9   0   1     1527.68     1676.51     75.87 o
  10   0   1      191.92      241.64     25.94 o
 -10   1   1        5.11       -1.24     17.68 o
  -9   1   1     2033.56     2172.58     67.14 o
  -8   1   1       57.84       58.76      9.08 o
  -7   1   1       77.39       82.40      8.46 o
  -6   1   1       28.48       43.32     17.35 o
  -5   1   1       67.93       77.77     13.45 o
  -4   1   1      643.77      680.99     22.22 o
  -3   1   1       13.40       12.89      3.89 o
  -2   1   1      616.74      613.54     18.33 o
  -1   1   1      523.41      595.83     13.94 o
   0   1   1       79.40       84.76      4.39 o
   1   1   1      501.72      507.20      9.98 o
   2   1   1     1314.95     1349.88     31.90 o
   3   1   1     5468.30     5869.59    128.25 o
   4   1   1     8636.65     8882.09    193.75 o
   5   1   1       52.16       51.28      5.13 o
   6   1   1      827.83      800.00     27.36 o
   7   1   1       22.88       23.44      6.25 o
   8   1   1       61.54       56.75      8.41 o
   9   1   1       38.97       35.09     16.92 o
  10   1   1       36.13       37.17     18.90 o
  -9   2   1      429.53      441.58     19.45 o
  -8   2   1     1448.76     1425.53     45.68 o
  -7   2   1       43.56       49.59      8.16 o
  -6   2   1     1589.72     1657.59     49.96 o
  -5   2   1       19.62       26.75      6.44 o
  -4   2   1     1524.78     1408.94     41.08 o
  -3   2   1      510.24      527.48     17.32 o
   0   2   1     3578.46     3639.08     98.46 o
   2   2   1     5186.70     5728.31    123.61 o
   4   2   1      782.29      849.86     20.79 o
   5   2   1     1866.96     1741.12     40.56 o
   6   2   1      330.28      365.28     12.67 o
   7   2   1     4428.49     4713.89    130.80 o
   8   2   1       22.79       32.77     14.92 o
   9   2   1      992.68     1098.85     56.48 o
  10   2   1       48.70       53.67     21.15 o
  -9   3   1      180.46      187.44     18.13 o
  -8   3   1       57.53       63.86     10.15 o
  -7   3   1       22.88       19.84      7.89 o
  -6   3   1      391.95      380.07     18.24 o
  -5   3   1      385.73      413.71     17.01 o
  -4   3   1      116.06      127.75      8.49 o
  -3   3   1     1303.76     1201.07     34.79 o
  -2   3   1      102.39      186.81      9.97 o
  -1   3   1     6660.90     6738.35    258.66 o
   1   3   1     4757.14     4729.51    182.74 o
   2   3   1     3116.93     3101.74    115.13 o
   3   3   1       18.32       11.73      2.87 o
   4   3   1      391.16      419.64     15.69 o
   5   3   1     1214.45     1245.65     40.97 o
   6   3   1     1194.66     1284.34     31.28 o
   7   3   1     2149.61     2208.56     94.58 o
   8   3   1      470.50      480.62     34.31 o
   9   3   1      150.41      160.40     23.25 o
  10   3   1        9.98        5.94     19.72 o
  -9   4   1      140.93      139.28     17.36 o
  -8   4   1     1228.49     1175.11     89.06 o
  -7   4   1        0.91       -2.99      7.52 o
  -6   4   1      541.30      585.61     22.81 o
  -5   4   1        0.89       -2.12      6.32 o
  -4   4   1     1350.16     1306.58     38.55 o
  -3   4   1      925.24      953.60     28.47 o
  -2   4   1     4260.87     4326.01    116.12 o
  -1   4   1     2024.34     2028.85     79.80 o
   0   4   1      588.71      632.36     22.69 o
   1   4   1    10076.16     9913.60    380.87 o
   2   4   1      129.07      144.87      8.30 o
   3   4   1     5355.89     5371.68    199.02 o
   4   4   1       31.39       42.69      5.52 o
   5   4   1     2475.16     2372.72     67.36 o
   6   4   1     1717.76     1897.82     56.10 o
   7   4   1     1982.18     1998.23     87.43 o
   8   4   1      610.35      607.38     39.67 o
   9   4   1     1432.85     1475.40     72.27 o
  10   4   1      397.52      348.38     33.75 o
  -9   5   1      192.45      197.93     21.27 o
  -8   5   1       12.95        9.93     18.94 o
  -7   5   1      531.88      510.84     24.82 o
  -6   5   1        3.46        8.48      7.89 o
  -5   5   1     1965.93     2000.88     57.76 o
  -4   5   1      312.29      281.01     13.04 o
  -3   5   1     3104.65     3097.70     84.70 o
  -2   5   1        1.76       -1.21      1.64 o
  -1   5   1     3525.54     3424.57     91.96 o
   0   5   1      233.34      253.77     28.85 o
   1   5   1      988.10        0.01      1.36 o
   2   5   1     2478.79     2543.87     69.34 o
   3   5   1       33.41       66.15      5.98 o
   5   5   1       68.55       68.28      7.35 o
   6   5   1      638.94      638.89     35.72 o
   7   5   1      392.16      413.60     32.34 o
   8   5   1     3419.48     3473.47    145.81 o
   9   5   1       26.16        5.83     19.20 o
  10   5   1       86.34       95.32     24.88 o
  -8   6   1      216.24      214.25     31.06 o
  -7   6   1      269.06      242.78     30.61 o
  -6   6   1      398.10      361.67     25.96 o
  -5   6   1        3.06       -4.51      9.11 o
  -4   6   1      295.29      269.14     18.44 o
  -3   6   1     2030.52     2122.83     85.23 o
  -2   6   1       55.69       60.53      5.63 o
  -1   6   1       65.52       34.91      4.21 o
   0   6   1     2355.40     2603.86     95.94 o
   1   6   1     3442.47     3246.44    128.10 o
   2   6   1       36.86       18.52      7.34 o
   3   6   1     5477.84     5397.42    145.23 o
   4   6   1      932.84      947.63     23.10 o
   5   6   1     1829.39     1869.34     74.05 o
   6   6   1       74.98       62.64     15.06 o
   7   6   1       49.42       56.09     17.30 o
   8   6   1       49.81       52.58     18.15 o
   9   6   1       84.23       92.88     22.47 o
  10   6   1      539.73      551.26     45.10 o
  -8   7   1        1.80      -12.83     13.80 o
  -7   7   1     1015.67     1010.53     86.60 o
  -6   7   1       35.33       11.65     11.29 o
  -5   7   1      689.36      702.81     36.22 o
  -4   7   1      673.82      699.18     23.83 o
  -3   7   1     3607.43     3581.46    141.00 o
  -2   7   1      224.86      229.26     15.91 o
  -1   7   1     1919.04     1868.74     51.69 o
   0   7   1     1058.90      990.89     28.14 o
   1   7   1     1159.79     1221.88     52.14 o
   2   7   1     5246.42     5272.18    206.68 o
   3   7   1      644.53      664.13     21.63 o
   4   7   1     2241.73     2257.46     51.51 o
   5   7   1       53.89       67.61      9.88 o
   6   7   1     2725.75     2759.70    116.65 o
   7   7   1      256.47      279.72     27.55 o
   8   7   1     1454.34     1508.40     73.49 o
   9   7   1        3.46       15.38     20.07 o
  10   7   1      337.47      357.60     37.09 o
  -7   8   1        1.69      -13.06     13.11 o
  -6   8   1      102.51       86.65     14.70 o
  -5   8   1      360.94      313.44     24.08 o
  -4   8   1     1454.25     1415.23     59.40 o
  -3   8   1     1853.34     1779.12     52.63 o
  -2   8   1      603.74      626.99     20.71 o
  -1   8   1      267.80      267.58     14.89 o
   0   8   1     1122.74     1168.85     56.11 o
   1   8   1     1153.17     1116.17     49.09 o
   2   8   1     1492.18     1452.59     40.96 o
   3   8   1      153.69      145.45     15.95 o
   4   8   1      235.50      225.92     17.30 o
   5   8   1       23.15       18.38      7.27 o
   6   8   1      959.62      997.86     51.90 o
   7   8   1       40.50       41.02     17.67 o
   8   8   1      147.06      160.37     25.76 o
   9   8   1      127.00      141.85     27.46 o
  10   8   1       70.66       42.26     23.83 o
  -7   9   1      244.98      252.94     20.68 o
  -6   9   1        1.77       11.92     12.20 o
  -5   9   1      605.45      614.06     27.29 o
  -4   9   1      115.21      106.49     14.65 o
  -3   9   1      814.10      837.73     27.30 o
  -2   9   1      252.50      252.05     12.62 o
  -1   9   1      904.05      907.49     27.53 o
   0   9   1     2223.35     2074.99     57.03 o
   1   9   1      153.21      144.68     14.84 o
   2   9   1     2122.10     1985.34     55.19 o
   3   9   1       10.89        9.46      4.26 o
   4   9   1     2156.88     2163.50     50.21 o
   5   9   1      119.34      123.66     18.31 o
   6   9   1     1637.56     1664.14     77.99 o
   7   9   1       19.41       29.28     19.09 o
   8   9   1      892.49      867.57     53.98 o
   9   9   1       31.26       22.65     21.91 o
  -6  10   1      250.85      261.30     19.75 o
  -5  10   1       41.09       33.78     12.58 o
  -4  10   1     1014.76      997.05     35.57 o
  -3  10   1      177.70      148.09     14.48 o
  -2  10   1     2073.11     2179.41     61.37 o
  -1  10   1       92.94       87.43      7.27 o
   0  10   1       25.69       39.39      7.34 o
   1  10   1        0.62        2.38     10.61 o
   2  10   1      289.80      310.83     17.02 o
   3  10   1      211.71      220.94      9.36 o
   4  10   1      290.34      316.26     11.93 o
   5  10   1      104.95      125.06     19.30 o
   6  10   1      194.34      177.85     24.42 o
   7  10   1      745.33      752.87     46.91 o
   8  10   1       44.84       41.38     23.61 o
   9  10   1       72.70      147.27     29.53 o
  -5  11   1      201.67      165.26     16.22 o
  -4  11   1        1.61       -9.72     10.78 o
  -3  11   1       62.17       57.26     10.68 o
  -2  11   1      209.48      181.26     14.39 o
  -1  11   1       76.74       78.12     17.83 o
   0  11   1     1578.29     1609.21     48.96 o
   1  11   1       26.22       27.37      9.44 o
   2  11   1      194.99      184.73     13.75 o
   3  11   1     1188.81     1190.53     40.20 o
   4  11   1      863.30      875.50     26.21 o
   5  11   1       17.61       26.16     17.27 o
   6  11   1      190.38      200.45     26.28 o
   7  11   1      166.51      146.34     25.88 o
   8  11   1      113.62      149.89     27.01 o
   9  11   1        2.90        0.63     24.38 o
  -4  12   1      693.17      744.79     30.12 o
  -3  12   1        3.04        5.57      9.78 o
  -2  12   1      694.66      745.29     67.07 o
  -1  12   1      707.73      736.15     25.59 o
   0  12   1      412.67      448.27     38.61 o
   1  12   1        9.93       13.42     15.72 o
   2  12   1       24.64       31.32     10.91 o
   3  12   1      762.45      810.58     30.36 o
   4  12   1        9.34       -0.39      6.38 o
   5  12   1      509.33      553.14     37.27 o
   6  12   1       91.96       62.53     20.45 o
   7  12   1      774.46      780.84     51.09 o
   8  12   1        0.40       -5.33     21.26 o
  -3  13   1        8.88       20.51     10.85 o
  -2  13   1       32.75       33.21      9.04 o
  -1  13   1      140.85      139.03      9.85 o
   0  13   1      436.43      456.85     36.42 o
   1  13   1      358.50      380.50     33.65 o
   2  13   1       43.93       39.01     11.77 o
   3  13   1       92.69       95.29     15.13 o
   4  13   1      127.33      139.37     10.25 o
   5  13   1        6.03      -14.61     17.90 o
   6  13   1       89.37       76.48     22.07 o
   7  13   1       46.92       14.10     21.46 o
  -2  14   1       51.92       73.81     16.05 o
  -1  14   1      478.93      462.17     40.19 o
   0  14   1        5.48        5.43     20.96 o
   1  14   1      357.87      362.55     22.86 o
   2  14   1       49.57       73.58     13.98 o
   3  14   1      322.02      357.08     31.71 o
   4  14   1      133.90      131.77     22.81 o
   5  14   1       75.08       98.76     21.48 o
   6  14   1      249.43      205.00     28.99 o
   1  15   1      165.52      188.36     28.88 o
   2  15   1       75.02       58.76     14.70 o
   3  15   1        2.54        6.46     17.23 o
   4  15   1        7.38       -4.16     18.76 o
  -5 -14   2      329.68      361.28     34.33 o
  -4 -14   2       15.38       19.54     19.10 o
  -3 -14   2      177.93      186.89     24.17 o
  -2 -14   2        4.93       12.03     19.40 o
  -1 -14   2      132.27       97.29     23.59 o
   0 -14   2       52.18       45.11     24.33 o
   1 -14   2      467.50      404.82     37.05 o
  -6 -13   2       40.57       47.22     22.10 o
  -5 -13   2       14.90       22.83     20.44 o
  -4 -13   2        0.52        7.38     17.54 o
  -3 -13   2       13.98        5.47     15.92 o
  -2 -13   2       12.89       10.00      6.03 o
  -1 -13   2       66.37       67.22     21.44 o
   0 -13   2       12.76       -3.10     18.42 o
   1 -13   2      629.50      652.48     46.30 o
   2 -13   2      227.04      222.97     31.14 o
   3 -13   2       60.42       63.55     12.35 o
  -7 -12   2      523.97      583.83     47.52 o
  -6 -12   2      215.30      242.19     30.72 o
  -5 -12   2      569.61      574.58     39.49 o
  -4 -12   2       39.42       53.53     18.46 o
  -3 -12   2      482.17      515.14     27.71 o
  -2 -12   2       87.17       87.48      7.37 o
  -1 -12   2     1145.41     1230.98     31.43 o
   0 -12   2       77.24       47.98     18.04 o
   1 -12   2      466.37      412.28     44.20 o
   2 -12   2      203.03      210.42     17.75 o
   3 -12   2        4.98        0.14     14.03 o
   4 -12   2       41.09       48.01     14.36 o
  -8 -11   2        1.47        5.49     23.11 o
  -7 -11   2       50.70       40.09     24.60 o
  -6 -11   2        4.47       -5.70     20.06 o
  -5 -11   2       85.98       83.40     21.13 o
  -4 -11   2      196.96      179.66     22.81 o
  -3 -11   2       29.48       20.80      6.26 o
  -2 -11   2      965.89      964.10     25.49 o
  -1 -11   2      150.55      159.48     11.90 o
   0 -11   2      615.70      587.89     20.24 o
   1 -11   2      441.52      400.22     17.49 o
   2 -11   2      849.33      828.39     29.20 o
   3 -11   2       19.44       14.21      9.76 o
   4 -11   2      286.60      308.25     20.46 o
   5 -11   2        1.04       10.54     12.67 o
  -9 -10   2      433.85      480.60     43.75 o
  -8 -10   2       16.03       16.33     22.86 o
  -7 -10   2      776.86      851.49     52.37 o
  -6 -10   2      230.90      227.64     28.57 o
  -5 -10   2     1714.59     1769.11     82.34 o
  -4 -10   2       12.44        0.53     15.20 o
  -3 -10   2       56.32       62.55      6.73 o
  -2 -10   2       15.84       16.95      5.31 o
  -1 -10   2      730.45      716.85     19.79 o
   0 -10   2     1609.37     1644.43     39.43 o
   1 -10   2      124.76      103.78     16.41 o
   2 -10   2      144.78      175.60     23.18 o
   3 -10   2        1.33        1.11      8.61 o
   4 -10   2      360.37      376.45     20.08 o
   5 -10   2      114.51      118.71     14.70 o
   6 -10   2      256.25      239.63     26.91 o
  -9  -9   2       11.90       32.41     25.32 o
  -8  -9   2      439.31      501.41     41.13 o
  -7  -9   2       42.66       42.54     22.10 o
  -6  -9   2      881.69      890.99     52.05 o
  -5  -9   2        1.43       11.59     16.04 o
  -4  -9   2      257.85      217.13     42.05 o
  -3  -9   2      475.42      512.65     28.48 o
  -2  -9   2     2246.10     2293.59     52.86 o
  -1  -9   2        0.42        3.04      4.37 o
   0  -9   2     2838.75     2808.32     54.65 o
   1  -9   2       40.71       24.22      6.52 o
   2  -9   2     3159.92     3168.57    144.31 o
   3  -9   2       50.35       36.52      8.80 o
   4  -9   2       64.38       49.12     10.81 o
   5  -9   2      122.76      128.19     21.90 o
   6  -9   2      150.33      159.83     16.20 o
   7  -9   2      412.37      434.21     25.11 o
  -9  -8   2      372.88      307.34     35.74 o
  -8  -8   2      128.78      147.97     25.51 o
  -7  -8   2      219.88      211.20     26.21 o
  -6  -8   2      278.76      264.54     26.32 o
  -5  -8   2      677.37      649.78     38.56 o
  -4  -8   2       32.42       30.86      5.29 o
  -3  -8   2       29.35       19.95      6.92 o
  -2  -8   2      479.02      439.32     34.38 o
  -1  -8   2       88.04      109.55      9.04 o
   0  -8   2     1940.44     1900.56     44.01 o
   1  -8   2      954.84      973.36     30.23 o
   2  -8   2      347.17      378.82     11.89 o
   3  -8   2      364.42      354.03     17.52 o
   4  -8   2      364.32      352.19     18.62 o
   5  -8   2      742.53      731.86     29.12 o
   6  -8   2      111.45       96.48     13.97 o
   7  -8   2      210.54      185.01     18.12 o
 -10  -7   2       32.80       37.88     25.56 o
  -9  -7   2       24.94       24.05     20.85 o
  -8  -7   2      799.31      784.00     50.45 o
  -7  -7   2      102.59       92.97     19.98 o
  -6  -7   2      863.39      873.66     47.76 o
  -5  -7   2        6.94        3.91     12.23 o
  -4  -7   2     1169.03     1047.74     30.34 o
  -3  -7   2     1627.09     1728.49     40.41 o
  -2  -7   2     9066.78     9264.85    202.39 o
  -1  -7   2      118.51      105.42     12.46 o
   0  -7   2     1663.71     1575.96     91.94 o
   1  -7   2      344.79      375.28     10.40 o
   2  -7   2     1870.03     2025.20     46.97 o
   4  -7   2       23.33       24.36      8.33 o
   5  -7   2      982.33     1009.69     34.97 o
   6  -7   2        5.63        1.45     11.09 o
   7  -7   2      733.20      675.31     29.54 o
   8  -7   2       46.41       28.38     14.97 o
 -10  -6   2      831.34      906.91     57.37 o
  -9  -6   2      401.12      408.29     36.87 o
  -8  -6   2      281.91      281.10     29.10 o
  -7  -6   2        1.31        0.31     16.49 o
  -6  -6   2      947.86      890.01     47.47 o
  -4  -6   2      427.49      464.55     13.57 o
  -3  -6   2     2293.85     2160.56     49.23 o
  -2  -6   2      798.19      938.92     23.00 o
  -1  -6   2     4059.56     4216.21    112.77 o
   0  -6   2       52.69       32.73      2.99 o
   1  -6   2     5331.51     5367.88    101.41 o
   2  -6   2      110.31      103.82      5.84 o
   3  -6   2     2894.40     2764.48    106.26 o
   4  -6   2        0.04       -0.48      7.16 o
   5  -6   2     1692.61     1701.29     51.89 o
   6  -6   2        5.79        7.03      9.62 o
   7  -6   2      793.64      793.01     31.85 o
   8  -6   2      532.62      556.11     27.71 o
 -10  -5   2      204.79      186.73     29.51 o
  -9  -5   2       26.48        7.59     20.70 o
  -8  -5   2      710.40      782.98     48.65 o
  -7  -5   2     1016.24      959.86     50.93 o
  -6  -5   2     1815.58     1784.70     80.25 o
  -4  -5   2     3517.15     3558.94     79.48 o
  -3  -5   2       91.72       93.30      5.07 o
  -2  -5   2     4477.91     4615.88    101.60 o
  -1  -5   2      183.10      202.27      8.48 o
   0  -5   2       14.01       10.20      2.29 o
   1  -5   2     1833.19     1896.19     42.92 o
   2  -5   2      654.36      704.70     33.13 o
   3  -5   2     1519.27     1563.07     45.59 o
   4  -5   2       31.56       30.00      7.31 o
   5  -5   2     1683.27     1670.64     50.80 o
   6  -5   2      382.79      384.26     20.63 o
   7  -5   2     1546.16     1446.52     47.57 o
   8  -5   2       24.39       12.98     22.21 o
   9  -5   2      113.88      109.14     16.54 o
 -10  -4   2      399.10      371.89     36.42 o
  -9  -4   2       22.25       45.29     19.55 o
  -8  -4   2      425.46      399.71     35.41 o
  -7  -4   2      716.90      666.07     39.43 o
  -6  -4   2      126.28      174.56     19.79 o
  -5  -4   2     3310.32     3480.27    133.44 o
  -4  -4   2       96.60       80.45      8.30 o
  -3  -4   2     1354.67     1138.73     37.32 o
  -2  -4   2        3.60        1.02      2.54 o
   0  -4   2      155.85      149.45      5.62 o
   1  -4   2    10612.53    11224.24    346.12 o
   2  -4   2        3.34        1.86      2.41 o
   3  -4   2     6286.24     6291.35    168.54 o
   4  -4   2       12.52       18.23      3.28 o
   5  -4   2     1329.22     1328.39     36.75 o
   6  -4   2     1747.56     1694.16     51.51 o
   7  -4   2      406.84      389.78     20.27 o
   8  -4   2     1110.74     1120.66    104.70 o
   9  -4   2      205.07      195.89     18.64 o
 -10  -3   2       35.86       39.89     20.87 o
  -9  -3   2      563.87      606.14     40.72 o
  -8  -3   2      404.74      365.56     32.74 o
  -7  -3   2      666.31      679.13     38.93 o
  -6  -3   2     1221.70     1189.78     38.64 o
  -5  -3   2     1266.52     1303.24     40.02 o
  -4  -3   2      171.49      173.73      6.90 o
  -3  -3   2     2571.44     2930.95     78.71 o
  -2  -3   2       83.02       78.33     11.31 o
  -1  -3   2      194.40      205.24      7.77 o
   0  -3   2     2761.49     2811.94     62.02 o
   1  -3   2     5001.82     4970.32    108.40 o
   2  -3   2      700.01      676.71     37.61 o
   3  -3   2     2816.09     2866.09     55.13 o
   4  -3   2     3409.61     3455.95     66.68 o
   5  -3   2      461.92      506.05     13.42 o
   6  -3   2      422.89      411.17     14.62 o
   7  -3   2     1055.56     1000.57     27.68 o
   8  -3   2      114.59      119.27     14.56 o
   9  -3   2        5.43        2.71     13.01 o
  10  -3   2        0.61        0.75     22.42 o
 -10  -2   2        2.64       34.40     20.79 o
  -9  -2   2       52.39       53.46     18.26 o
  -8  -2   2       64.93       39.05     16.89 o
  -7  -2   2     1020.01     1038.80     36.12 o
  -6  -2   2      933.26     1052.46     34.97 o
  -5  -2   2     5149.09     5296.80    144.57 o
  -4  -2   2      441.52      498.11     18.18 o
  -3  -2   2     8537.63     8737.80    230.75 o
  -2  -2   2       30.08       28.78      2.94 o
   0  -2   2     2268.11     2311.53     66.91 o
   1  -2   2     9045.65     9318.22    341.62 o
   2  -2   2     1630.92     1692.35     57.84 o
   3  -2   2     1061.68     1068.97     26.07 o
   4  -2   2      993.45      931.93     19.99 o
   5  -2   2      736.06      743.77     17.57 o
   6  -2   2     3241.35     3251.88     64.21 o
   7  -2   2        2.21        5.65      6.44 o
   8  -2   2     1551.76     1525.17     45.15 o
   9  -2   2        0.37        1.53     12.12 o
 -10  -1   2      172.73      139.82     25.73 o
  -9  -1   2      414.31      432.90     35.18 o
  -8  -1   2      138.69      143.51     14.42 o
  -7  -1   2     2972.55     2871.16     82.96 o
  -6  -1   2        2.99        5.91      7.50 o
  -5  -1   2     1009.13     1089.91     34.13 o
  -4  -1   2     1975.17     2110.06     59.89 o
  -3  -1   2      196.69      231.98      7.93 o
  -1  -1   2     3245.71     3417.54     74.90 o
   0  -1   2     6041.99     6062.49    222.44 o
   1  -1   2      177.20      199.89      5.26 o
   2  -1   2     7424.12     7509.62    230.66 o
   3  -1   2      195.09      210.54      6.07 o
   4  -1   2     5272.51     5357.06    118.09 o
   5  -1   2      447.27      441.98     13.89 o
   6  -1   2     2285.19     2328.83     54.44 o
   7  -1   2       50.92       62.21      7.65 o
   8  -1   2     1070.84     1058.99     29.37 o
   9  -1   2      334.42      358.99     27.83 o
 -10   0   2       41.99       19.33     19.34 o
  -9   0   2       46.00       53.22     18.58 o
  -8   0   2      894.83      907.16     26.81 o
  -7   0   2     3203.30     3256.07    122.84 o
  -6   0   2      625.40      628.84     23.55 o
  -5   0   2     7279.71     7793.97    210.20 o
  -4   0   2      370.96      402.28     16.06 o
  -3   0   2      497.05      481.54     18.84 o
  -2   0   2        2.00        6.34      2.22 o
  -1   0   2     5724.41     5045.50    615.10 o
   0   0   2       11.29       15.45      1.10 o
   1   0   2     4559.56     4709.58    246.77 o
   3   0   2     1217.40     1385.50     63.82 o
   4   0   2     3138.57     3045.04     68.15 o
   5   0   2     2182.41     2270.42     52.28 o
   6   0   2      862.85      833.09     22.49 o
   7   0   2       44.08       36.91      7.05 o
   8   0   2     1711.64     1672.53     54.11 o
   9   0   2       85.16       82.65     17.11 o
  10   0   2      210.92      210.94     24.23 o
 -10   1   2       28.89       23.94     19.94 o
  -9   1   2      142.48      133.42     15.52 o
  -8   1   2       19.48       11.35      8.36 o
  -7   1   2     1353.94     1396.16     44.79 o
  -6   1   2     1383.54     1402.36     48.15 o
  -5   1   2       83.94       79.63      8.51 o
  -4   1   2     2955.52     2983.05     82.67 o
  -3   1   2       41.18       43.58      6.19 o
  -1   1   2     4865.76     4790.46    104.62 o
   1   1   2     3778.68     3756.98     62.95 o
   3   1   2      192.39      238.91      7.48 o
   4   1   2     1499.65     1439.57     33.52 o
   5   1   2     2519.74     2532.97     57.74 o
   6   1   2     1264.87     1308.96     40.17 o
   7   1   2     1532.41     1525.90     37.88 o
   8   1   2      330.31      350.51     15.83 o
   9   1   2     1216.51     1278.60     61.80 o
  10   1   2        7.31        4.20     18.27 o
  -9   2   2        7.37        4.79      9.52 o
  -8   2   2      380.59      386.70     26.77 o
  -7   2   2     1398.32     1434.37     45.39 o
  -6   2   2     1116.28     1058.55     34.56 o
  -5   2   2      329.88      364.19     34.42 o
  -4   2   2      642.20      695.03     26.59 o
  -3   2   2        0.33        1.46      4.21 o
  -2   2   2      868.97      923.60     27.00 o
  -1   2   2        9.57       10.06      1.66 o
   0   2   2      430.62      429.87     12.32 o
   1   2   2       40.15       40.17      2.53 o
   3   2   2     3098.59     2984.56     66.00 o
   4   2   2     2396.80     2785.97     62.39 o
   5   2   2      181.73      152.74     14.26 o
   6   2   2      590.88      617.45     22.56 o
   7   2   2      575.79      604.45     23.99 o
   8   2   2        0.61        9.10     13.79 o
   9   2   2       97.63      126.10     20.72 o
  10   2   2      157.99      158.23     23.79 o
  -9   3   2        1.23        4.80     10.04 o
  -8   3   2       87.14       90.22     15.58 o
  -7   3   2        4.26        7.58      9.74 o
  -6   3   2     2683.52     2727.02     77.85 o
  -5   3   2        0.63       -1.76      6.31 o
  -4   3   2     5428.44     5556.66    150.37 o
  -3   3   2      973.43     1067.11     54.09 o
  -1   3   2       26.54       19.05      4.66 o
   0   3   2     4719.16     4671.29     88.75 o
   1   3   2       19.37       29.41      3.17 o
   2   3   2     6879.19     7685.98    282.26 o
   3   3   2     4113.19     4058.18     76.80 o
   4   3   2     1075.60     1090.26     25.86 o
   5   3   2     4520.67     4595.68    101.96 o
   6   3   2     1675.61     1742.73     41.27 o
   7   3   2      691.88      620.64     45.37 o
   8   3   2       62.54       52.84     16.49 o
   9   3   2     1575.18     1773.00     81.71 o
  10   3   2       23.48       14.36     19.41 o
  11   3   2       71.91       75.47     24.08 o
  -9   4   2       57.14       47.37     14.59 o
  -8   4   2     1071.88     1092.33     37.38 o
  -7   4   2      217.08      229.45     26.11 o
  -6   4   2     1306.21     1356.59     42.42 o
  -5   4   2      253.81      254.37     14.56 o
  -4   4   2      824.05      812.59     26.19 o
  -3   4   2     2775.86     2777.29     76.43 o
  -2   4   2       41.17       47.02      3.47 o
  -1   4   2     3501.51     3505.55    136.61 o
   0   4   2      232.10      208.25     12.17 o
   1   4   2     8551.61     8224.16    311.93 o
   2   4   2        9.43       23.88      4.31 o
   3   4   2     8460.60     8398.47    309.23 o
   4   4   2      892.92      987.32     23.65 o
   5   4   2      781.89      720.22     24.04 o
   6   4   2       33.61       32.86      7.49 o
   7   4   2     4376.79     4526.19    182.65 o
   8   4   2      178.47      197.72     23.25 o
   9   4   2      296.53      314.01     28.78 o
  10   4   2      706.97      771.83     49.87 o
  -9   5   2      195.00      193.28     19.46 o
  -8   5   2      852.64      906.91     36.14 o
  -7   5   2        5.24        1.06      9.48 o
  -6   5   2      958.61     1032.61     47.58 o
  -5   5   2      851.43      876.24     29.09 o
  -4   5   2     1525.82     1569.14     45.98 o
  -3   5   2      136.38      147.77      8.82 o
  -2   5   2      552.66      517.76     16.43 o
  -1   5   2       84.78       89.79      5.52 o
   0   5   2     1760.95     1856.59     68.83 o
   1   5   2     1280.12     1313.03     48.72 o
   2   5   2      957.63     1076.57     30.76 o
   3   5   2     1520.88     1526.47     51.76 o
   4   5   2      914.33      967.25     29.93 o
   5   5   2      545.19      495.33     18.89 o
   6   5   2     1576.02     1714.55     75.86 o
   7   5   2     1417.88     1399.31     66.11 o
   8   5   2        6.65       -2.90     16.39 o
   9   5   2       22.18       30.99     18.27 o
  10   5   2      167.85      152.08     25.16 o
  -8   6   2      552.60      523.06     34.72 o
  -7   6   2        5.76       20.93     15.85 o
  -6   6   2        3.11        0.72      8.32 o
  -5   6   2     3006.20     3120.08     87.56 o
  -4   6   2      350.52      352.12     17.03 o
  -3   6   2     1787.93     1743.46     71.80 o
  -2   6   2        4.88        2.89      4.12 o
  -1   6   2     7126.69     6820.18    181.96 o
   0   6   2       55.28       50.97      6.92 o
   1   6   2    11695.03    11205.56    431.47 o
   2   6   2       79.15       76.52     10.07 o
   3   6   2     1966.58     1760.65     49.70 o
   4   6   2     1239.35     1256.87     37.54 o
   5   6   2      923.74      879.53     38.53 o
   6   6   2     2054.43     2112.84     91.59 o
   7   6   2      281.28      261.62     24.53 o
   8   6   2      556.36      583.63     38.63 o
   9   6   2      130.61      159.09     25.42 o
  10   6   2     1013.88     1016.66     58.04 o
  -8   7   2      325.12      325.60     22.66 o
  -7   7   2       30.59       49.70     18.64 o
  -6   7   2       35.04       25.44     14.98 o
  -5   7   2      447.43      454.85     19.63 o
  -4   7   2     1474.06     1498.74     71.10 o
  -3   7   2      307.81      267.94     19.38 o
  -2   7   2      362.46      345.42     20.91 o
  -1   7   2       11.76       12.62      4.32 o
   0   7   2      233.14      222.68      8.62 o
   1   7   2      430.97      459.39     24.39 o
   2   7   2     1133.35      960.16     43.62 o
   3   7   2      392.60      417.02     22.71 o
   4   7   2     1222.28     1243.96     37.53 o
   5   7   2        3.09        4.14      7.01 o
   6   7   2     1516.56     1505.63     69.23 o
   7   7   2       48.90       24.15     15.88 o
   8   7   2      290.95      340.57     31.90 o
   9   7   2        4.20        4.88     20.25 o
  10   7   2       35.62       24.03     21.94 o
  -7   8   2      259.81      267.00     20.64 o
  -6   8   2        6.09        6.00     14.99 o
  -5   8   2     1425.16     1376.12     60.15 o
  -4   8   2      629.56      579.46     21.94 o
  -3   8   2      929.88      916.99     29.12 o
  -2   8   2        3.09        1.17      5.64 o
  -1   8   2     1505.97     1502.99     42.64 o
   0   8   2        4.78        6.25      3.32 o
   1   8   2     2221.72     2316.60     94.44 o
   2   8   2     1034.36      999.99     52.55 o
   3   8   2        5.32        4.47      4.39 o
   4   8   2      626.63      610.09     35.06 o
   5   8   2      117.60      108.64      9.48 o
   6   8   2      696.72      618.21     37.80 o
   7   8   2       26.78       33.36     16.81 o
   8   8   2      382.90      450.59     36.27 o
   9   8   2       50.86       80.56     22.80 o
  10   8   2      414.84      422.09     40.32 o
  -7   9   2      199.72      229.19     20.18 o
  -6   9   2       17.43       10.41     15.77 o
  -5   9   2      289.36      306.41     25.26 o
  -4   9   2       39.74       45.38     12.66 o
  -3   9   2       83.00       75.74      8.80 o
  -2   9   2     2207.15     2206.30     62.11 o
  -1   9   2        1.88        5.21      5.10 o
   0   9   2     3306.96     3226.03     72.39 o
   1   9   2       55.14       57.67     11.18 o
   2   9   2     1665.81     1690.72     72.53 o
   3   9   2       11.08       16.68      4.83 o
   4   9   2     1982.16     2046.36     58.78 o
   5   9   2       28.05       23.40     14.77 o
   6   9   2     3571.83     3495.59    146.08 o
   7   9   2      308.39      431.54     33.96 o
   8   9   2      111.29      147.67     25.89 o
   9   9   2      513.09      492.69     42.57 o
  10   9   2       32.57       34.58     25.75 o
  -6  10   2      110.21       95.98     15.28 o
  -5  10   2      128.15      158.28     19.24 o
  -4  10   2       42.61       30.76     13.01 o
  -3  10   2      179.76      197.46     17.10 o
  -2  10   2        1.01       -0.13      6.96 o
  -1  10   2       62.68       81.82      7.17 o
   0  10   2       11.66       13.00      7.52 o
   1  10   2       10.04       11.61     10.94 o
   2  10   2       45.10       36.89     12.57 o
   3  10   2        2.81        4.55      4.71 o
   4  10   2     1094.09     1165.88     29.36 o
   5  10   2     1403.87     1401.61     43.12 o
   6  10   2      214.89      228.16     24.93 o
   7  10   2       47.44       60.79     19.82 o
   8  10   2       10.70        2.18     19.09 o
   9  10   2       13.26       25.15     23.58 o
  -5  11   2      320.74      336.13     21.10 o
  -4  11   2      247.68      259.98     21.22 o
  -3  11   2       57.09       43.96     11.75 o
  -2  11   2     2449.93     2553.76     71.65 o
  -1  11   2       17.09       22.97      6.91 o
   0  11   2     1048.73     1032.14     34.09 o
   1  11   2        0.21        5.23     11.23 o
   2  11   2     2308.10     2219.63     93.90 o
   3  11   2      299.00      292.54      9.12 o
   4  11   2      566.54      631.61     20.17 o
   5  11   2      630.28      659.16     39.59 o
   6  11   2      297.90      269.43     28.81 o
   7  11   2      567.66      610.59     41.62 o
   8  11   2       12.62       25.22     20.89 o
   9  11   2      614.49      644.05     46.79 o
  -4  12   2       37.78       52.42     12.92 o
  -3  12   2       33.33       37.60     11.86 o
  -2  12   2      116.59      134.12     12.82 o
  -1  12   2       59.20       67.37     17.22 o
   0  12   2        7.34       -2.94      8.86 o
   1  12   2     1463.54     1486.25     66.13 o
   2  12   2        8.25        0.70     13.70 o
   3  12   2       14.67       25.35     10.38 o
   4  12   2      225.73      198.88     10.28 o
   5  12   2     1526.09     1453.90     69.38 o
   6  12   2        3.06       -3.52     18.66 o
   7  12   2      218.67      259.56     31.37 o
   8  12   2       92.42      106.74     25.48 o
  -3  13   2      100.71       91.14     12.38 o
  -2  13   2      748.95      752.47     27.47 o
  -1  13   2        3.79       -4.02      5.26 o
   0  13   2      131.86       99.54     14.34 o
   1  13   2      132.91      125.35     14.48 o
   2  13   2       62.06       60.65     17.74 o
   3  13   2        3.53       -7.80     19.09 o
   4  13   2      180.99      167.02      9.91 o
   5  13   2      476.64      474.54     41.45 o
   6  13   2       52.66       67.17     21.12 o
   7  13   2       60.31       65.37     22.88 o
  -2  14   2       28.49       29.21     17.04 o
  -1  14   2      617.23      728.04     48.50 o
   0  14   2        1.68       -1.56     22.09 o
   1  14   2      445.12      444.34     45.70 o
   2  14   2       13.63       22.70     12.33 o
   3  14   2      355.94      392.26     24.41 o
   4  14   2       37.32       42.66     18.94 o
   5  14   2     1276.35     1320.23     40.82 o
   6  14   2       43.28       43.06     10.36 o
   1  15   2       52.94       38.68     24.79 o
   2  15   2        0.71       -5.48     26.40 o
   3  15   2       53.44       73.43     19.75 o
   4  15   2       15.31       27.29     19.69 o
  -4 -14   3       96.89       97.40     23.33 o
  -3 -14   3      159.93      193.48     24.15 o
  -2 -14   3       10.48       20.77     20.35 o
  -1 -14   3      275.97      289.43     30.83 o
   0 -14   3       13.30       25.85     23.77 o
   1 -14   3       90.83       79.33     26.57 o
  -6 -13   3       30.71       42.41     24.63 o
  -5 -13   3      189.48      205.96     28.27 o
  -4 -13   3      242.47      269.95     28.30 o
  -3 -13   3      199.97      249.17     25.30 o
  -2 -13   3       64.89       51.07     13.24 o
  -1 -13   3      423.08      409.11     36.39 o
   0 -13   3       23.21       22.48     20.88 o
   1 -13   3      214.12      208.98     29.32 o
   2 -13   3      110.41      133.41     13.25 o
   3 -13   3       47.68       42.83     20.39 o
  -7 -12   3      320.87      311.40     37.60 o
  -6 -12   3      215.73      262.50     32.97 o
  -5 -12   3      396.39      479.40     39.51 o
  -4 -12   3       10.92       26.09     17.62 o
  -3 -12   3      286.64      263.21     17.05 o
  -2 -12   3       67.58       70.87     16.39 o
  -1 -12   3       13.23       20.04      6.54 o
   0 -12   3      482.39      417.23     35.36 o
   1 -12   3       38.75       33.28      9.09 o
   2 -12   3      589.09      586.96     24.05 o
   3 -12   3       36.73       31.80     11.54 o
   4 -12   3      270.00      319.44     60.51 o
  -8 -11   3      143.90       68.74     27.16 o
  -7 -11   3       10.43       15.64     24.43 o
  -6 -11   3      145.87      161.15     26.36 o
  -5 -11   3      181.02      231.85     27.69 o
  -4 -11   3       64.66       53.33     18.32 o
  -3 -11   3      207.25      211.15     16.76 o
  -2 -11   3      283.82      276.93     22.39 o
  -1 -11   3      796.62      808.75     36.18 o
   0 -11   3      554.38      522.04     24.32 o
   1 -11   3       12.37       15.50     10.12 o
   2 -11   3        0.27        3.72      8.81 o
   3 -11   3       17.17       31.24     17.45 o
   4 -11   3        0.47       -3.56     11.08 o
   5 -11   3        9.78       -1.18     11.82 o
  -8 -10   3        4.89       18.20     23.11 o
  -7 -10   3      263.96      247.72     32.37 o
  -6 -10   3      208.33      242.81     29.91 o
  -5 -10   3       20.23       37.57     17.88 o
  -4 -10   3      273.90      280.06     26.75 o
  -3 -10   3      825.51      830.47     23.08 o
  -2 -10   3     1347.40     1358.41     33.86 o
  -1 -10   3      899.08      893.67     33.84 o
   0 -10   3      958.86     1008.17     69.79 o
   1 -10   3       70.56       67.44      6.54 o
   2 -10   3      679.30      729.73     54.96 o
   3 -10   3       64.54       48.52     10.37 o
   4 -10   3      630.69      631.72     63.42 o
   5 -10   3      191.52      197.48     16.61 o
   6 -10   3      472.19      482.53     25.68 o
  -9  -9   3        0.06       28.49     26.37 o
  -8  -9   3        4.25        4.29     22.93 o
  -7  -9   3       36.01       45.67     20.76 o
  -6  -9   3      466.28      477.91     36.88 o
  -5  -9   3       10.62       31.86     16.35 o
  -4  -9   3     1610.15     1679.26     51.14 o
  -3  -9   3      557.44      641.76     44.97 o
  -2  -9   3      375.17      345.83     12.76 o
  -1  -9   3     1343.59     1398.83     46.76 o
   0  -9   3      905.16      881.58     21.77 o
   1  -9   3      430.21      410.16     13.66 o
   2  -9   3      103.64       96.92     10.02 o
   3  -9   3     1389.05     1351.71     42.75 o
   4  -9   3        0.57       -0.96      9.72 o
   5  -9   3      561.35      586.32     26.33 o
   6  -9   3       87.64      111.58     15.03 o
   7  -9   3       84.15       91.18     20.53 o
  -9  -8   3      911.81      849.10     54.22 o
  -8  -8   3        4.22       25.31     22.42 o
  -7  -8   3      540.20      522.70     39.21 o
  -6  -8   3      106.47      119.38     22.22 o
  -5  -8   3        2.80       -5.28     14.75 o
  -4  -8   3      343.70      331.14     22.22 o
  -3  -8   3      474.59      498.27     15.51 o
  -2  -8   3     7165.35     7136.41    195.37 o
  -1  -8   3      558.99      556.60     20.78 o
   0  -8   3     2035.18     2024.36     46.87 o
   1  -8   3      326.93      307.32     14.02 o
   2  -8   3      445.92      422.34     40.29 o
   3  -8   3      280.89      249.44     14.22 o
   4  -8   3      752.18      784.61     29.46 o
   5  -8   3      157.92      154.89     14.41 o
   6  -8   3      821.62      749.65     30.97 o
   7  -8   3       25.81        4.03     13.22 o
  -9  -7   3        6.69        6.08     20.71 o
  -8  -7   3      408.60      448.81     40.09 o
  -7  -7   3        7.39       18.69     18.93 o
  -6  -7   3     1415.30     1401.65     67.93 o
  -5  -7   3       14.40       11.46     13.33 o
  -4  -7   3     1043.33     1072.69     27.08 o
  -3  -7   3     1103.22     1071.00     26.64 o
  -2  -7   3      795.74      801.92     20.78 o
  -1  -7   3      589.95      621.13     16.95 o
   0  -7   3     1336.82     1339.73     41.84 o
   1  -7   3     2604.49     2492.57     56.54 o
   2  -7   3      380.79      416.26     10.69 o
   3  -7   3     1902.26     1839.17     73.32 o
   4  -7   3        1.95       -1.72      8.07 o
   5  -7   3     1416.49     1386.48     44.78 o
   6  -7   3        0.35       -3.72     10.97 o
   7  -7   3      441.14      450.60     51.51 o
   8  -7   3       23.36       30.12     14.52 o
 -10  -6   3        0.63       -4.71     21.98 o
  -9  -6   3      109.76       79.02     24.65 o
  -8  -6   3       10.61        8.75     18.43 o
  -7  -6   3       12.51       -5.75     16.03 o
  -6  -6   3      973.53     1010.53     52.60 o
  -5  -6   3      203.12      217.44     21.24 o
  -4  -6   3     1443.82     1503.68     35.93 o
  -3  -6   3      409.69      392.75     12.40 o
  -2  -6   3     1488.90     1409.54     33.23 o
  -1  -6   3      122.34      104.93      5.67 o
   0  -6   3      393.98      342.61      9.16 o
   1  -6   3        6.36       22.44      3.69 o
   2  -6   3     1455.02     1505.22     35.55 o
   3  -6   3       24.84       18.01      8.55 o
   4  -6   3        2.27       -2.71      7.34 o
   5  -6   3        2.17      -14.80      8.51 o
   6  -6   3       37.32       45.67     14.46 o
   7  -6   3       74.24       87.69     19.17 o
   8  -6   3      212.46      233.28     32.48 o
 -10  -5   3      816.42      825.37     54.39 o
  -9  -5   3        4.84        5.26     19.44 o
  -8  -5   3      517.09      531.76     41.04 o
  -7  -5   3      196.89      184.73     23.72 o
  -6  -5   3     1517.21     1527.87     70.20 o
  -4  -5   3      229.85      207.80      8.57 o
  -3  -5   3     1308.61     1259.30     33.76 o
  -2  -5   3     2211.93     2294.67     51.89 o
  -1  -5   3     4070.70     3934.62    105.35 o
   0  -5   3      935.47      966.29     32.92 o
   1  -5   3     8717.78     8602.92    260.23 o
   2  -5   3     2217.24     2355.47     54.29 o
   3  -5   3     2873.32     2732.91    104.92 o
   4  -5   3       37.65       52.36      8.47 o
   5  -5   3     2096.32     2017.07     59.40 o
   6  -5   3       94.62       82.67     13.11 o
   7  -5   3      175.64      181.12     19.26 o
   8  -5   3      325.76      325.57     42.82 o
   9  -5   3       49.95       38.20     14.93 o
 -10  -4   3        7.85       -1.52     22.37 o
  -9  -4   3      329.96      335.59     32.09 o
  -8  -4   3      144.34      119.29     21.11 o
  -7  -4   3      257.37      269.82     25.52 o
  -6  -4   3        8.48       12.77     13.18 o
  -5  -4   3     2562.93     2650.59    103.89 o
  -4  -4   3       69.43       61.24      4.78 o
  -3  -4   3     2520.47     2570.73     57.96 o
  -2  -4   3     1597.59     1757.03     40.16 o
  -1  -4   3     4316.23     4382.53    101.63 o
   0  -4   3     1979.91     2197.01     49.23 o
   1  -4   3       10.50       11.86      2.24 o
   2  -4   3      227.47      174.96      8.56 o
   3  -4   3      698.16      786.97     25.44 o
   4  -4   3     3478.43     3628.08     99.76 o
   5  -4   3      274.11      287.89     15.98 o
   6  -4   3      629.88      648.85     51.68 o
   7  -4   3        1.32       -7.37     10.50 o
   8  -4   3     1276.76     1262.52     66.46 o
   9  -4   3      336.32      353.19     22.81 o
 -10  -3   3      681.66      631.70     44.36 o
  -9  -3   3       40.31       67.14     21.12 o
  -8  -3   3      192.19      175.32     23.67 o
  -7  -3   3       19.44       31.20     15.12 o
  -6  -3   3      968.91     1000.35     34.25 o
  -5  -3   3     1388.60     1491.31     45.45 o
  -4  -3   3      520.40      525.32     32.02 o
  -3  -3   3    11595.89    12241.06    266.40 o
  -2  -3   3      341.83      352.01     12.84 o
  -1  -3   3     6609.01     6527.60    142.50 o
   0  -3   3      778.21      777.51     15.91 o
   1  -3   3     4582.93     4500.17     85.09 o
   2  -3   3      479.70      552.24     14.08 o
   3  -3   3     3934.71     3934.47     86.49 o
   4  -3   3     1199.48     1284.14     26.56 o
   5  -3   3      703.14      652.48     15.91 o
   6  -3   3        8.26        3.49      5.20 o
   7  -3   3       36.03       28.75     13.11 o
   8  -3   3      202.87      189.53     16.36 o
   9  -3   3        2.34        7.01     12.66 o
  10  -3   3      166.24      161.55     18.23 o
 -10  -2   3       37.79       38.08     21.85 o
  -9  -2   3      825.94      786.64     47.97 o
  -8  -2   3      176.18      195.83     22.88 o
  -7  -2   3      820.12      804.84     30.01 o
  -6  -2   3       28.98       42.80      9.29 o
  -5  -2   3     7815.35     7983.17    215.50 o
  -4  -2   3      320.41      351.56     11.54 o
  -3  -2   3      928.93      781.59     23.16 o
  -2  -2   3       39.25      108.71      8.49 o
  -1  -2   3     1536.20     1509.38     29.44 o
   0  -2   3    10803.87    10911.42    399.96 o
   1  -2   3       74.81       66.19      2.78 o
   2  -2   3     6086.28     6183.93    171.12 o
   3  -2   3      886.96      882.95     20.96 o
   4  -2   3     6043.47     6083.68    115.32 o
   5  -2   3      679.84      729.03     17.11 o
   6  -2   3     3740.66     3696.75     72.37 o
   7  -2   3       78.78       80.11      8.11 o
   8  -2   3     1017.34      980.16     67.85 o
   9  -2   3       27.99       21.18     12.42 o
 -10  -1   3      104.66       96.41     23.29 o
  -9  -1   3        1.58       18.15     16.97 o
  -8  -1   3      406.10      356.95     27.35 o
  -7  -1   3      448.96      432.63     21.47 o
  -6  -1   3      409.33      418.08     19.42 o
  -5  -1   3      721.07      731.16     25.66 o
  -4  -1   3     3005.46     3245.84     73.14 o
  -3  -1   3     2684.51     2656.70     59.75 o
  -2  -1   3      499.16      504.93     15.59 o
  -1  -1   3     4475.47     4711.13    125.95 o
   0  -1   3       95.41       91.42      6.04 o
   1  -1   3     1214.80     1226.01     27.77 o
   2  -1   3     3617.33     3644.86     79.27 o
   3  -1   3      312.20      260.80      8.33 o
   4  -1   3     1142.61     1200.95     24.86 o
   5  -1   3      694.82      768.50     17.59 o
   6  -1   3     1041.23     1106.67     24.61 o
   7  -1   3       11.81        9.01      5.67 o
   8  -1   3      171.48      182.74     11.52 o
   9  -1   3      435.65      437.60     23.58 o
 -10   0   3       69.47       68.64     22.49 o
  -9   0   3     1300.60     1308.45     65.23 o
  -8   0   3        9.76        8.38     11.16 o
  -7   0   3      188.54      199.07     26.48 o
  -6   0   3      113.17      136.26     20.36 o
  -5   0   3     1309.88     1287.69     41.01 o
  -4   0   3      847.13      874.03     35.31 o
  -3   0   3     1174.91     1045.08     25.25 o
  -2   0   3    10710.71    11023.75    239.73 o
  -1   0   3      893.50      873.33     42.89 o
   0   0   3     7757.05     8009.77    307.11 o
   1   0   3     4467.46     4561.84     85.84 o
   2   0   3     5900.73     6081.80    131.15 o
   3   0   3     2720.05     2826.36     54.27 o
   4   0   3     9643.31     9589.05    207.48 o
   5   0   3      964.13     1038.58     26.74 o
   6   0   3     2727.87     2593.01     51.73 o
   7   0   3       28.06       25.86      6.14 o
   8   0   3      118.05      135.53      9.88 o
   9   0   3      101.31      127.81     18.98 o
 -10   1   3      374.29      397.33     34.38 o
  -9   1   3       31.93       50.61     13.80 o
  -8   1   3       15.93       21.92     11.60 o
  -7   1   3       20.27       29.22     10.12 o
  -6   1   3     2325.00     2256.15     66.00 o
  -5   1   3      551.86      568.71     21.49 o
  -4   1   3    12185.87    12691.31    338.53 o
  -3   1   3      940.90     1008.99     24.71 o
  -2   1   3     7560.57     7453.59    162.83 o
  -1   1   3     6135.75     6137.65    160.43 o
   0   1   3      304.85      266.60     35.88 o
   1   1   3      957.52     1013.25     19.87 o
   3   1   3    12114.87    12836.09    367.15 o
   4   1   3        7.91        7.51      2.84 o
   5   1   3     5307.80     5385.71    145.99 o
   6   1   3      113.39      111.08      8.99 o
   7   1   3      880.18      831.64     25.76 o
   8   1   3       76.70       74.75      8.67 o
   9   1   3     1011.54     1075.74     38.20 o
  10   1   3        7.19        4.74     17.43 o
  -9   2   3      306.96      328.76     21.27 o
  -8   2   3       31.52       44.14     12.32 o
  -7   2   3     1167.55     1175.12     39.16 o
  -6   2   3      382.99      386.75     19.12 o
  -5   2   3      114.13      127.29     10.24 o
  -4   2   3       22.04       18.41      6.10 o
  -3   2   3      326.37      372.70     14.50 o
  -1   2   3        2.80        5.56      1.81 o
   0   2   3     4786.76     4754.58    126.78 o
   1   2   3        3.60        3.63      1.83 o
   2   2   3     2876.43     2790.26     47.23 o
   3   2   3     1543.61     1542.95     30.41 o
   4   2   3      472.35      484.26     20.85 o
   5   2   3        0.50        1.41      4.01 o
   6   2   3     1698.35     1717.26     50.81 o
   7   2   3      208.78      207.01     13.74 o
   8   2   3      373.59      342.92     28.15 o
   9   2   3      449.80      439.25     33.31 o
  10   2   3       30.25       41.12     18.71 o
  -9   3   3        2.93        5.01     10.35 o
  -8   3   3      589.77      639.05     27.95 o
  -7   3   3       53.02       57.09     10.89 o
  -6   3   3     2811.68     2750.76     78.89 o
  -5   3   3      222.88      213.28     25.42 o
  -4   3   3     4890.47     5109.60    138.91 o
  -3   3   3     2320.08     2411.33     66.99 o
  -2   3   3     2452.84     2360.19     53.33 o
  -1   3   3     4608.60     4510.63    120.75 o
   0   3   3     2825.43     2899.09    113.36 o
   1   3   3     7385.71     7569.14    287.10 o
   2   3   3     2155.74     2233.85     42.80 o
   3   3   3     7908.38     8031.59    150.48 o
   4   3   3     3409.93     3718.47     82.57 o
   5   3   3    10819.93    11026.25    240.71 o
   6   3   3      343.75      363.01     12.77 o
   7   3   3     2229.24     2213.02     94.15 o
   8   3   3      542.78      563.31     36.09 o
   9   3   3      567.65      652.04     41.28 o
  10   3   3       11.93       10.80     18.58 o
  11   3   3       85.47       79.66     23.86 o
  -9   4   3      347.83      323.38     31.10 o
  -8   4   3       12.52       13.61     13.47 o
  -7   4   3        4.00        0.95     10.20 o
  -6   4   3      148.98      163.19     12.97 o
  -5   4   3     1336.91     1363.70     42.17 o
  -4   4   3      883.70      891.56     29.71 o
  -3   4   3     3814.27     3895.00    106.24 o
  -2   4   3     1284.16     1248.51     29.30 o
  -1   4   3     1265.07     1194.90     49.54 o
   1   4   3     1233.90     1221.92     33.80 o
   2   4   3     1213.02     1145.40     31.83 o
   3   4   3     5265.57     5407.42    118.40 o
   4   4   3        1.04        7.26      4.43 o
   5   4   3       50.16       57.65     10.14 o
   6   4   3        6.35        5.79      4.04 o
   7   4   3       15.74       18.46     12.53 o
   8   4   3      132.05      132.41     20.04 o
   9   4   3     2253.59     2213.11     97.79 o
  10   4   3      274.59      271.14     29.71 o
  11   4   3        4.09       16.35     14.58 o
  -9   5   3       21.78       21.49     14.71 o
  -8   5   3       77.72      107.10     21.31 o
  -7   5   3       30.32       47.36     11.12 o
  -6   5   3     1302.39     1331.25     42.32 o
  -5   5   3      624.90      594.17     22.72 o
  -4   5   3      518.70      532.63     20.09 o
  -3   5   3      288.18      323.14     28.17 o
  -2   5   3      901.31      870.46     21.25 o
  -1   5   3     2684.82     2702.02     73.58 o
   0   5   3      410.61      434.91     14.29 o
   2   5   3      204.47      184.26      5.59 o
   3   5   3     6883.28     7067.61    186.78 o
   4   5   3      815.57      872.47     21.56 o
   5   5   3     2755.44     2780.19     62.71 o
   6   5   3      599.60      640.37     36.61 o
   7   5   3      351.82      367.61     30.24 o
   8   5   3     1729.65     1777.31     81.70 o
   9   5   3      136.00      171.57     25.04 o
  10   5   3      144.04      118.59     24.53 o
  -8   6   3       54.10       66.41     21.22 o
  -7   6   3     1520.67     1559.51     70.74 o
  -6   6   3      118.12      145.48     12.99 o
  -5   6   3     2440.72     2441.95     70.19 o
  -4   6   3      146.69      148.96     10.77 o
  -3   6   3     5197.35     5223.11    204.67 o
  -2   6   3      311.32      364.26     12.84 o
  -1   6   3     3015.28     2919.67     79.50 o
   0   6   3     2016.86     2009.63     45.58 o
   1   6   3     2048.68     2129.28     58.12 o
   2   6   3     2240.50     2093.65     46.47 o
   3   6   3       66.22       80.42      6.01 o
   4   6   3     1848.61     1908.26     74.05 o
   5   6   3        9.96        1.55      6.96 o
   6   6   3     1392.58     1361.42     62.51 o
   7   6   3        2.38       10.30     14.85 o
   8   6   3     1413.93     1418.12     68.28 o
   9   6   3      274.53      253.31     29.36 o
  10   6   3     1206.66     1190.91     65.26 o
  -8   7   3      311.32      331.73     22.88 o
  -7   7   3        2.63       -0.14     16.82 o
  -6   7   3        7.12        3.95     14.68 o
  -5   7   3       65.40       77.47     10.32 o
  -4   7   3      297.33      324.87     16.14 o
  -3   7   3      787.84      829.59     39.78 o
  -2   7   3      233.23      207.48     18.25 o
  -1   7   3     2587.70     2489.04     68.45 o
   0   7   3        9.77       17.87      3.41 o
   1   7   3     4593.15     4427.55     95.79 o
   2   7   3     1166.96     1187.34     34.03 o
   3   7   3      771.26      742.98     23.27 o
   4   7   3        1.92        9.33      6.08 o
   5   7   3     2158.68     2214.71     86.49 o
   6   7   3      104.68       87.86     15.89 o
   7   7   3       42.40       58.11     17.82 o
   8   7   3      250.43      261.20     28.37 o
   9   7   3        6.08        3.62     19.34 o
  10   7   3      213.39      227.97     30.85 o
  -7   8   3      731.45      796.77     44.81 o
  -6   8   3       38.70       26.77     15.62 o
  -5   8   3     2413.91     2519.80     72.70 o
  -4   8   3      570.14      527.12     45.10 o
  -3   8   3     1716.95     1648.29     48.36 o
  -2   8   3     1426.54     1390.09     43.41 o
  -1   8   3      584.40      597.98     19.69 o
   0   8   3     1068.74     1122.48     27.08 o
   1   8   3      308.36      320.36     21.23 o
   2   8   3     3232.59     3138.45     68.63 o
   3   8   3      252.45      267.20      8.97 o
   4   8   3     2708.77     2686.69    111.40 o
   5   8   3      438.36      407.76     17.58 o
   6   8   3     2296.17     2327.43    100.18 o
   7   8   3      187.70      224.24     24.50 o
   8   8   3      580.48      580.24     42.22 o
   9   8   3       89.67       82.85     24.11 o
  10   8   3      157.62      186.27     30.08 o
  -7   9   3       11.26        7.08     14.15 o
  -6   9   3      532.96      487.85     33.42 o
  -5   9   3      322.91      347.48     26.57 o
  -4   9   3      177.22      184.36     12.93 o
  -3   9   3       25.14       30.56      8.04 o
  -2   9   3      377.12      370.04     22.95 o
  -1   9   3     2550.90     2546.60     70.55 o
   0   9   3     1007.56      990.13     24.57 o
   1   9   3      216.89      195.11     16.95 o
   2   9   3      957.99      958.45     45.60 o
   3   9   3       25.61       26.75      5.06 o
   4   9   3       43.58       35.33      6.65 o
   5   9   3        1.83       -4.24     12.65 o
   6   9   3      704.83      621.41     38.18 o
   7   9   3      193.85      194.43     25.30 o
   8   9   3      534.18      476.12     39.46 o
   9   9   3      189.43      213.65     28.31 o
  10   9   3       26.58       41.13     24.78 o
  -6  10   3       25.54       26.32     17.24 o
  -5  10   3      200.79      229.21     21.86 o
  -4  10   3       54.60       43.14     13.33 o
  -3  10   3     1124.51     1150.04     36.37 o
  -2  10   3      907.57      954.06     30.31 o
  -1  10   3        3.13        7.13      5.82 o
   0  10   3      471.94      481.56     14.02 o
   1  10   3      180.45      197.97     18.05 o
   2  10   3     2164.20     2140.29     90.32 o
   3  10   3      789.86      732.78     18.34 o
   4  10   3      827.71      888.38     22.61 o
   5  10   3      821.20      743.61     26.20 o
   6  10   3      869.00      876.97     47.98 o
   7  10   3       54.94       47.20     18.99 o
   8  10   3       50.53       38.37     20.53 o
   9  10   3       14.37       27.07     21.29 o
  -5  11   3      176.96      204.07     21.17 o
  -4  11   3     1350.01     1481.59     63.27 o
  -3  11   3      272.86      235.89     19.65 o
  -2  11   3      984.04      994.71     39.73 o
  -1  11   3        9.16       12.39      6.14 o
   0  11   3      529.71      574.85     33.64 o
   1  11   3       13.12       10.00     12.12 o
   2  11   3      221.40      138.43     17.48 o
   3  11   3     1494.28     1609.24     72.15 o
   4  11   3      309.49      324.99     11.37 o
   5  11   3      716.54      699.97     42.73 o
   6  11   3        3.09      -23.78     15.17 o
   7  11   3      391.88      417.69     34.86 o
   8  11   3      236.00      217.65     29.61 o
   9  11   3       84.03      106.75     27.29 o
  -4  12   3       20.68        8.64     13.60 o
  -3  12   3       20.59        7.79     11.51 o
  -2  12   3      847.18      937.69     40.05 o
  -1  12   3       30.36       34.55      6.71 o
   0  12   3      697.67      708.85     39.53 o
   1  12   3        3.59        6.58      9.76 o
   2  12   3       85.65      109.33     17.40 o
   3  12   3      397.96      377.05     29.95 o
   4  12   3      215.75      239.31      8.47 o
   5  12   3       11.06        2.18      7.73 o
   6  12   3       84.05       78.41     10.98 o
   7  12   3       56.96       51.48     20.90 o
   8  12   3       32.06       35.88     23.13 o
  -3  13   3      461.44      455.99     25.96 o
  -2  13   3      218.72      218.44     16.66 o
   0  13   3       12.60       12.08     16.65 o
   1  13   3      138.87      150.86     19.42 o
   2  13   3       84.24       90.05     17.69 o
   3  13   3      834.34      876.76     68.74 o
   4  13   3        4.46       -0.54     16.54 o
   5  13   3      653.10      659.89     24.37 o
   6  13   3        0.71       -0.16      9.51 o
   7  13   3      265.78      332.35     34.63 o
  -2  14   3      196.99      221.40     14.04 o
   1  14   3        5.38        3.09     11.41 o
   2  14   3      112.20      122.91     15.29 o
   3  14   3       30.83       33.94     12.89 o
   4  14   3        8.38        6.91     17.73 o
   5  14   3        0.48       -2.33      4.87 o
   6  14   3      229.78      221.62     15.25 o
   0  15   3       21.33       44.32     25.45 o
   1  15   3      444.21      419.37     37.34 o
   2  15   3       81.81      103.61     13.24 o
   3  15   3      233.84      269.42     27.73 o
   4  15   3       37.25       51.45     20.05 o
  -2 -14   4       37.00       40.37     21.26 o
  -1 -14   4       88.54       79.23     24.41 o
   0 -14   4       70.37      106.16     26.29 o
  -5 -13   4      289.86      346.47     34.43 o
  -4 -13   4       51.46       53.23     21.49 o
  -3 -13   4      190.85      298.67     27.71 o
  -2 -13   4       57.91       64.40     19.97 o
  -1 -13   4      424.92      367.09     32.06 o
   0 -13   4       57.42       55.93     22.57 o
   1 -13   4      297.74      275.62     30.98 o
   2 -13   4      253.82      203.86     15.65 o
  -6 -12   4      208.94      213.55     31.94 o
  -5 -12   4        9.77       -2.71     20.70 o
  -4 -12   4        0.39       -4.42     17.66 o
  -3 -12   4        1.72        2.70     11.45 o
  -2 -12   4      321.96      333.23     20.65 o
  -1 -12   4       12.13       27.44     18.56 o
   0 -12   4        2.56       10.66     19.49 o
   1 -12   4      119.41      157.22     25.72 o
   2 -12   4      115.83      122.54     24.80 o
   3 -12   4      252.48      260.58     17.75 o
   4 -12   4      206.85      209.46     17.82 o
  -7 -11   4      706.66      780.88     55.52 o
  -6 -11   4       27.07        8.76     22.52 o
  -5 -11   4      866.95      936.13     54.67 o
  -4 -11   4      197.89      201.05     24.99 o
  -3 -11   4     1216.87     1204.78     40.21 o
  -2 -11   4        0.45      -11.34      9.47 o
  -1 -11   4      911.38      908.87     84.59 o
   0 -11   4        2.08       -4.79     15.69 o
   1 -11   4      567.02      569.26     23.20 o
   2 -11   4       13.37       12.45      9.38 o
   3 -11   4        2.37        3.73     10.81 o
   4 -11   4      518.42      531.91     40.56 o
   5 -11   4      101.22       97.15     15.37 o
  -8 -10   4       86.03       76.95     26.92 o
  -7 -10   4       24.00       42.89     25.16 o
  -6 -10   4       30.61       50.37     21.52 o
  -5 -10   4      191.06      158.22     23.53 o
  -4 -10   4      281.46      341.30     29.22 o
  -3 -10   4        4.04        8.36      9.46 o
  -2 -10   4       62.51       62.27     16.69 o
  -1 -10   4       96.86      103.59      7.66 o
   0 -10   4     1335.20     1411.95     34.84 o
   1 -10   4       73.03       91.31      9.81 o
   2 -10   4      319.71      383.71     18.61 o
   3 -10   4       76.19       71.26     11.46 o
   4 -10   4      361.14      313.51     25.15 o
   5 -10   4        7.30        4.24     12.06 o
   6 -10   4       12.33       10.15     13.31 o
  -8  -9   4      680.71      680.50     50.55 o
  -7  -9   4      638.28      645.03     47.64 o
  -6  -9   4      412.52      417.56     38.16 o
  -5  -9   4     1057.88     1052.58     56.70 o
  -4  -9   4       13.54       18.09      9.68 o
  -3  -9   4     2024.62     2105.78     85.34 o
  -2  -9   4       41.02       37.33      8.67 o
  -1  -9   4      408.44      407.55     49.48 o
   0  -9   4       12.35       31.14     18.29 o
   1  -9   4        0.07        3.37      6.66 o
   2  -9   4      820.77      791.03     27.91 o
   3  -9   4       13.89       25.48     14.83 o
   4  -9   4      605.57      646.57     47.86 o
   5  -9   4       35.75       27.56     12.33 o
   6  -9   4       18.38       25.12     21.96 o
  -9  -8   4      374.09      359.22     37.22 o
  -8  -8   4       23.46       36.08     24.38 o
  -7  -8   4       20.65        3.61     20.61 o
  -6  -8   4      556.39      650.53     44.55 o
  -5  -8   4        0.02       -1.98     14.83 o
  -4  -8   4     2269.14     2291.43     66.79 o
  -3  -8   4       38.44       39.80      6.05 o
  -2  -8   4      611.88      613.85     23.75 o
  -1  -8   4       27.33       36.94      7.33 o
   0  -8   4     2807.54     2774.30     78.86 o
   1  -8   4      111.29      136.57     21.67 o
   2  -8   4     1308.34     1379.97     42.41 o
   3  -8   4      103.25      106.34     10.90 o
   4  -8   4      782.81      703.21     26.97 o
   5  -8   4       77.29       77.12     12.37 o
   6  -8   4       21.81       10.55     12.42 o
   7  -8   4      941.94      895.34     40.08 o
  -9  -7   4        8.91       -5.65     21.54 o
  -8  -7   4     1158.82     1137.01     64.03 o
  -7  -7   4      335.63      244.53     28.12 o
  -6  -7   4      126.62      100.94     20.96 o
  -5  -7   4       15.50       15.42     15.92 o
  -4  -7   4      423.52      426.08     22.74 o
  -3  -7   4       32.04       31.59      6.01 o
  -2  -7   4      140.57      161.04     16.13 o
  -1  -7   4      371.01      393.58     12.54 o
   0  -7   4      149.90      187.32     10.34 o
   1  -7   4      806.18      831.69     26.31 o
   2  -7   4      454.74      480.78     21.93 o
   3  -7   4      543.79      480.85     19.66 o
   4  -7   4       16.15       17.12      9.01 o
   5  -7   4      266.53      252.09     16.77 o
   6  -7   4       70.45       69.12     12.94 o
   7  -7   4       87.42       78.45     14.28 o
   8  -7   4      222.12      185.14     19.17 o
  -9  -6   4       97.57      123.32     27.66 o
  -8  -6   4      787.83      694.81     48.33 o
  -7  -6   4      828.93      845.31     49.09 o
  -6  -6   4     1204.99     1221.86     61.73 o
  -5  -6   4      134.69      152.97     20.18 o
  -4  -6   4     3486.57     3438.99     96.38 o
  -3  -6   4      593.53      654.88     18.18 o
  -2  -6   4     4004.63     3873.05     86.47 o
  -1  -6   4       20.75       34.95      5.88 o
   0  -6   4     2991.00     3028.34    196.11 o
   1  -6   4       59.05       68.31      8.53 o
   2  -6   4      265.26      279.59     12.99 o
   3  -6   4     2263.33     2267.30     88.98 o
   4  -6   4      630.20      647.71     30.20 o
   5  -6   4     1844.05     1794.97     54.46 o
   6  -6   4       22.34       23.88     10.87 o
   7  -6   4     1791.40     1705.45     56.08 o
   8  -6   4       30.80       35.04     14.37 o
 -10  -5   4      267.70      276.49     34.32 o
  -9  -5   4        6.62        1.02     21.69 o
  -8  -5   4      319.99      283.31     30.21 o
  -7  -5   4       32.68       26.13     18.05 o
  -6  -5   4      947.39      870.33     46.88 o
  -5  -5   4      281.34      304.01     16.19 o
  -4  -5   4      886.45      895.10     52.93 o
  -3  -5   4     1594.04     1590.69     40.55 o
  -2  -5   4       21.13       37.51      4.55 o
  -1  -5   4     5029.27     5177.66    138.36 o
   0  -5   4     2370.84     2647.21     62.70 o
   1  -5   4     3858.31     3757.92     64.49 o
   2  -5   4       67.14       87.04      5.87 o
   3  -5   4     1566.39     1504.77     61.04 o
   4  -5   4      337.93      301.34     15.63 o
   5  -5   4      292.64      313.22     28.87 o
   6  -5   4      374.73      364.79     19.31 o
   7  -5   4      594.76      541.34     24.50 o
   8  -5   4       28.72       26.32     13.65 o
   9  -5   4        0.08       -3.25     13.68 o
 -10  -4   4       64.57       71.36     25.50 o
  -9  -4   4       25.06       24.37     20.93 o
  -8  -4   4      483.14      417.97     34.07 o
  -7  -4   4     1386.46     1424.37     68.26 o
  -6  -4   4     2352.22     2268.66     97.94 o
  -5  -4   4       57.80       57.49      6.35 o
  -4  -4   4     1459.26     1480.64     35.47 o
  -3  -4   4       35.99       34.55      4.48 o
  -2  -4   4       90.12      132.05      6.35 o
  -1  -4   4      105.47       92.57     14.71 o
   0  -4   4     1289.38     1450.35     40.99 o
   1  -4   4     1925.65     1890.18     33.16 o
   2  -4   4      159.23      162.75      7.41 o
   3  -4   4     1875.11     1863.82     58.43 o
   4  -4   4       25.39       30.56      5.50 o
   5  -4   4     1132.76     1127.63     48.33 o
   6  -4   4      277.09      277.70     24.45 o
   7  -4   4     1352.02     1289.30     42.78 o
   8  -4   4       85.50       61.89     19.10 o
   9  -4   4      352.25      325.21     21.92 o
 -10  -3   4      407.13      429.29     38.30 o
  -9  -3   4        2.03       18.99     19.85 o
  -8  -3   4      191.41      157.23     22.89 o
  -7  -3   4      841.22      853.89     46.50 o
  -6  -3   4      513.27      534.55     22.37 o
  -5  -3   4     1422.84     1425.95     41.66 o
  -4  -3   4     1049.52     1119.42     36.97 o
  -3  -3   4     4592.96     4393.31     97.52 o
  -2  -3   4      216.36      235.62      8.23 o
  -1  -3   4    12156.97    12109.95    260.29 o
   0  -3   4        6.73        4.00      2.30 o
   1  -3   4     5228.55     5231.46     88.14 o
   2  -3   4      444.86      467.98     13.42 o
   3  -3   4      417.12      408.03     16.00 o
   4  -3   4      277.99      281.22     20.61 o
   5  -3   4      844.41      865.85     19.57 o
   6  -3   4     2600.36     2516.86     72.66 o
   7  -3   4      612.08      625.18     26.10 o
   8  -3   4      655.54      674.99     51.82 o
   9  -3   4       20.66       30.91     13.37 o
 -10  -2   4      147.37      138.06     26.18 o
  -9  -2   4      701.59      647.01     42.40 o
  -8  -2   4       39.69       30.27     17.99 o
  -7  -2   4     1656.36     1632.22     75.15 o
  -6  -2   4       56.59       32.41      9.08 o
  -5  -2   4      118.59      123.31      7.62 o
  -4  -2   4       33.45       39.14      4.99 o
  -3  -2   4      730.12      825.75     20.87 o
  -2  -2   4     2219.54     2223.29     60.84 o
  -1  -2   4      962.51     1111.85     50.87 o
   0  -2   4       88.62       68.55      6.00 o
   1  -2   4     3317.67     3359.57     64.01 o
   2  -2   4     1470.88     1358.81     26.91 o
   3  -2   4      547.48      512.73     11.82 o
   4  -2   4     4007.23     4092.40     78.49 o
   5  -2   4     1255.84     1307.14     27.59 o
   6  -2   4      375.68      357.87     12.09 o
   7  -2   4       79.04      102.98      8.37 o
   8  -2   4       34.34       39.98     15.38 o
   9  -2   4        2.20       -6.12     12.45 o
 -10  -1   4       58.97       44.04     21.84 o
  -9  -1   4      134.85      156.67     23.41 o
  -8  -1   4       30.28       35.52     16.64 o
  -7  -1   4     1353.47     1355.20     44.04 o
  -6  -1   4      248.51      258.06     15.59 o
  -5  -1   4     3524.74     3448.26     96.52 o
  -4  -1   4      280.74      290.03     11.71 o
  -3  -1   4     8331.04     8525.95    186.68 o
  -2  -1   4       51.17       45.91      7.97 o
  -1  -1   4     5652.58     5957.43    155.44 o
   0  -1   4      990.52      973.60     19.76 o
   1  -1   4     4360.91     4529.69    144.80 o
   2  -1   4     6466.47     6433.77    168.23 o
   3  -1   4      526.39      560.81     25.45 o
   4  -1   4     4117.97     4195.81     80.29 o
   5  -1   4      386.08      438.54     29.97 o
   6  -1   4     3283.38     3331.41     65.57 o
   7  -1   4       70.13       72.66      6.85 o
   8  -1   4      792.84      766.13     38.96 o
   9  -1   4        0.45       12.87     11.86 o
 -10   0   4       75.23       94.42     23.92 o
  -9   0   4      240.97      262.67     28.38 o
  -8   0   4      433.82      434.12     23.47 o
  -7   0   4     1492.53     1495.12     47.95 o
  -6   0   4      428.03      443.00     21.57 o
  -5   0   4      695.42      744.23     26.35 o
  -4   0   4     1029.85      985.34     25.20 o
  -3   0   4      114.63      135.33      6.97 o
  -2   0   4     2040.77     1909.26     52.59 o
  -1   0   4      897.24      920.05     27.15 o
   1   0   4      104.16      135.50      4.99 o
   2   0   4     7093.29     7202.27    183.73 o
   3   0   4      233.15      221.18      7.67 o
   4   0   4      894.39      805.17     17.68 o
   5   0   4      187.53      218.64      8.26 o
   6   0   4      197.25      199.62      8.50 o
   7   0   4     1346.97     1368.79     30.05 o
   8   0   4      215.11      209.60     10.39 o
   9   0   4      827.18      838.58    120.71 o
 -10   1   4        6.45        6.78     21.19 o
  -9   1   4      405.52      390.70     34.62 o
  -8   1   4       70.24       76.22     13.11 o
  -7   1   4      736.46      781.60     29.92 o
  -6   1   4     1659.77     1713.16     52.51 o
  -5   1   4     2906.49     2947.18     83.29 o
  -4   1   4      101.63      124.71      7.47 o
  -3   1   4     5614.57     5829.57    128.69 o
  -2   1   4     2381.08     2504.08     56.51 o
  -1   1   4      331.22      343.11     12.87 o
   0   1   4     2436.77     2497.34     93.90 o
   1   1   4        1.77        8.99      2.89 o
   2   1   4     3934.83     3933.80     74.48 o
   3   1   4       97.96      104.31     10.06 o
   4   1   4     3547.15     3302.48     73.32 o
   5   1   4        5.66        7.99      4.99 o
   6   1   4     3543.04     3649.29     71.25 o
   7   1   4      539.37      556.92     15.69 o
   8   1   4      486.64      475.86     15.65 o
   9   1   4        4.44        7.33     10.08 o
  10   1   4      603.08      621.97     40.86 o
  -9   2   4       58.98       54.87     14.73 o
  -8   2   4      227.37      212.57     17.23 o
  -7   2   4      224.59      245.51     23.95 o
  -6   2   4      806.37      810.69     29.27 o
  -5   2   4       23.97       37.80      8.10 o
  -4   2   4     5977.60     5766.46    156.53 o
  -3   2   4     1298.94     1458.78     34.94 o
  -2   2   4     2808.98     2647.38     59.70 o
  -1   2   4     1298.82     1396.23     32.44 o
   0   2   4     4458.90     4331.32    160.50 o
   1   2   4      125.36      115.77      3.53 o
   2   2   4     8090.82     7822.28    146.56 o
   3   2   4       14.85       17.85      3.13 o
   4   2   4     1899.63     1870.42     37.49 o
   5   2   4     1991.64     1974.57     45.83 o
   6   2   4      263.70      258.20     11.76 o
   7   2   4     2724.92     2736.65     54.96 o
   8   2   4        0.64       -1.31      6.95 o
   9   2   4      548.98      608.63     28.66 o
  10   2   4       22.29       24.25     17.52 o
  -9   3   4      242.49      231.33     19.16 o
  -8   3   4      275.55      282.01     19.13 o
  -7   3   4       56.14       49.87     11.20 o
  -6   3   4     1630.54     1687.63     51.68 o
  -5   3   4       30.07       34.84      8.32 o
  -4   3   4      257.43      288.34     27.21 o
  -3   3   4      295.71      266.72     24.11 o
  -2   3   4     3800.18     4176.99     80.75 o
  -1   3   4      428.69      384.14     31.64 o
   0   3   4        7.83        0.36      4.89 o
   1   3   4     5505.43     5424.60    143.87 o
   2   3   4      933.89      900.14     18.37 o
   3   3   4     4621.51     4460.63     75.35 o
   4   3   4     2024.07     1976.92     39.07 o
   5   3   4      402.62      333.27     12.85 o
   6   3   4       11.24       34.17     20.01 o
   7   3   4      224.89      249.35     21.76 o
   8   3   4        0.58       -3.15      9.20 o
   9   3   4       53.59       50.23     11.88 o
  10   3   4      283.10      300.80     20.62 o
  11   3   4       19.92        1.21     20.23 o
  -9   4   4        1.59      -14.80     19.44 o
  -8   4   4      696.44      694.17     29.28 o
  -7   4   4       46.75       35.39     10.77 o
  -6   4   4      812.70      806.66     29.99 o
  -5   4   4     1501.08     1480.90     45.51 o
  -4   4   4     4625.52     4701.90    128.76 o
  -3   4   4     1325.52     1476.07     43.31 o
  -2   4   4     4340.20     4301.33     83.18 o
  -1   4   4      579.59      689.74     31.17 o
   0   4   4     6884.49     7613.82    294.10 o
   1   4   4      871.53      860.12     33.67 o
   2   4   4      526.00      517.76     16.03 o
   3   4   4     1167.96     1006.67     20.73 o
   4   4   4        7.99        4.07      2.82 o
   5   4   4     8548.27     8457.88    185.33 o
   6   4   4       54.49       52.80      7.89 o
   7   4   4     2200.53     2271.90     96.80 o
   8   4   4       46.09       38.36     15.85 o
   9   4   4      611.65      623.84     28.51 o
  10   4   4       24.97       33.03     13.08 o
  11   4   4      299.43      383.56     25.18 o
  -8   5   4      114.53      113.05     15.08 o
  -7   5   4      131.76      131.80     13.77 o
  -6   5   4      744.75      813.62     57.03 o
  -5   5   4       55.36       57.79     13.86 o
  -4   5   4      136.19      146.81     13.08 o
  -3   5   4     3294.53     3199.84     91.34 o
  -2   5   4      175.04      251.66     19.70 o
  -1   5   4     9329.35     9742.03    264.29 o
   0   5   4       38.53       37.46      3.61 o
   1   5   4      782.07      612.33     13.23 o
   2   5   4      172.65      195.19      6.64 o
   3   5   4     4665.02     4530.63     86.79 o
   4   5   4      129.68      124.09      5.80 o
   5   5   4      644.07      595.91     16.45 o
   6   5   4     1839.11     1883.69     54.39 o
   7   5   4     2164.41     2163.56     93.10 o
   8   5   4       96.26      113.18     19.09 o
   9   5   4       74.10       74.81     20.44 o
  10   5   4      120.62      164.23     17.26 o
  -8   6   4      476.48      487.96     35.16 o
  -7   6   4      389.88      406.80     22.46 o
  -6   6   4     1141.34     1177.51     39.34 o
  -5   6   4      875.14      794.15     28.38 o
  -4   6   4      808.66      861.99     29.05 o
  -3   6   4      248.45      229.74     13.13 o
  -2   6   4       36.95       34.37      5.10 o
  -1   6   4     1554.80     1640.22     46.46 o
   0   6   4      682.19      834.12     81.31 o
   1   6   4      329.25      315.15      9.72 o
   2   6   4      116.98      139.97      5.04 o
   3   6   4     1684.24     1537.00     35.29 o
   4   6   4      892.39      913.56     22.15 o
   5   6   4     2448.78     2536.85     57.90 o
   6   6   4      680.41      715.65     38.51 o
   7   6   4      845.34      848.49     45.15 o
   8   6   4       16.45        7.82     15.27 o
   9   6   4      476.30      430.39     34.57 o
  10   6   4       15.66        8.74     12.80 o
  -8   7   4        3.08       14.44     19.80 o
  -7   7   4      203.74      219.74     25.21 o
  -6   7   4      232.02      232.60     24.72 o
  -5   7   4      187.96      174.58     13.18 o
  -4   7   4       58.48       79.86      9.96 o
  -3   7   4     2915.96     2807.12     78.63 o
  -2   7   4      641.52      649.99     21.18 o
  -1   7   4     4709.67     4928.93    160.04 o
   0   7   4       54.29       62.79      4.56 o
   1   7   4     2582.56     2305.24     63.22 o
   2   7   4       91.83      106.69      6.78 o
   3   7   4     2459.86     2311.59     64.39 o
   4   7   4      451.52      462.71     22.57 o
   5   7   4      219.69      219.46     16.17 o
   6   7   4     2337.99     2410.48    102.38 o
   7   7   4      652.59      643.18     40.31 o
   8   7   4      893.38      967.95     52.16 o
   9   7   4        0.18       14.28     19.34 o
  10   7   4      259.35      289.69     21.16 o
  -7   8   4      613.04      564.31     37.31 o
  -6   8   4        2.43        7.11     15.51 o
  -5   8   4        4.74        3.11      9.63 o
  -4   8   4        9.07       -2.25      8.29 o
  -3   8   4      328.55      342.43     15.90 o
  -2   8   4      794.62      833.89     36.93 o
  -1   8   4      628.76      659.19     21.74 o
   0   8   4     1137.66     1141.42     33.44 o
   1   8   4       42.14       40.20      3.70 o
   2   8   4      574.64      516.52     13.30 o
   3   8   4      779.95      779.99     24.83 o
   4   8   4     2756.23     2611.71    108.19 o
   5   8   4      256.56      230.11     17.07 o
   6   8   4      658.99      724.86     40.44 o
   7   8   4      489.40      488.84     36.28 o
   8   8   4      190.35      180.09     25.46 o
   9   8   4       36.96        8.88     18.71 o
  10   8   4       72.49       74.92     25.26 o
  -7   9   4      262.55      297.47     28.13 o
  -6   9   4        0.63        3.40     15.56 o
  -5   9   4      513.25      517.45     31.28 o
  -4   9   4       47.38       49.37     10.12 o
  -3   9   4     1297.95     1404.80     42.89 o
  -2   9   4     2172.87     2280.07     85.07 o
  -1   9   4     2322.87     2337.79     65.43 o
   0   9   4      881.39      891.00     36.44 o
   1   9   4      114.37      100.21     14.83 o
   2   9   4      436.41      401.13     10.93 o
   3   9   4      171.67      177.43     11.53 o
   4   9   4     2423.09     2362.98     53.69 o
   5   9   4      133.01      151.40     10.90 o
   6   9   4      420.46      430.10     30.71 o
   7   9   4       35.92       43.77     18.97 o
   8   9   4      868.61      892.85     51.08 o
   9   9   4       53.86       67.77     23.47 o
  10   9   4      425.16      497.98     27.26 o
  -6  10   4       63.06       60.00     17.73 o
  -5  10   4       97.45      147.73     18.71 o
  -4  10   4      402.34      413.56     26.42 o
  -3  10   4       18.07       17.96      8.44 o
  -2  10   4     1109.46     1165.43     36.36 o
  -1  10   4        1.66        3.28      5.92 o
   0  10   4     1038.98      987.50     29.95 o
   1  10   4       20.37       23.37     11.06 o
   2  10   4     2883.32     2927.72    119.79 o
   3  10   4       99.52       80.94     10.77 o
   4  10   4     1875.49     1888.06     43.75 o
   5  10   4       12.74       17.87      5.82 o
   6  10   4      698.09      722.35     27.29 o
   7  10   4      225.90      232.08     16.15 o
   8  10   4      401.21      378.55     34.39 o
   9  10   4      628.96      703.04     37.63 o
  -5  11   4        3.89       -0.07     14.72 o
  -4  11   4        2.29        2.26     12.43 o
  -3  11   4      605.35      624.02     31.60 o
  -2  11   4       19.08       26.33      8.26 o
  -1  11   4       46.05       54.44      7.40 o
   0  11   4       79.96       79.91     16.39 o
   1  11   4      948.55      964.06     33.89 o
   2  11   4      358.68      375.70     27.78 o
   3  11   4       85.16       61.25      5.48 o
   4  11   4      178.50      159.96      8.20 o
   5  11   4        4.64       -7.17      7.46 o
   6  11   4      852.02      836.09     30.41 o
   7  11   4      102.41      102.87     12.93 o
   8  11   4       31.60       54.27     12.62 o
   9  11   4        4.44        6.77     12.53 o
  -4  12   4      710.84      708.60     37.02 o
  -3  12   4        8.04       -6.63     11.59 o
  -2  12   4      273.48      314.53     47.34 o
  -1  12   4      445.99      454.42     30.32 o
   0  12   4      987.82      955.52     49.08 o
   1  12   4       66.29       89.30     12.19 o
   2  12   4     1540.62     1548.16     69.80 o
   3  12   4      103.12      105.85     18.25 o
   4  12   4     1227.45     1149.10     27.75 o
   5  12   4      324.85      334.02     16.41 o
   6  12   4       29.68       26.68      9.41 o
   7  12   4      543.72      610.12     26.65 o
   8  12   4       93.32       93.30     14.17 o
  -3  13   4       31.15       28.50     12.26 o
  -2  13   4        7.22       13.55      9.84 o
  -1  13   4       56.50       79.93      8.52 o
   0  13   4        0.36       -4.64     16.13 o
   1  13   4      459.63      474.48     23.27 o
   2  13   4       44.58       62.21     17.19 o
   3  13   4      461.30      535.26     35.73 o
   4  13   4       59.10       72.31     19.29 o
   5  13   4       43.43       68.94      8.71 o
   6  13   4       15.97       12.14      9.04 o
   7  13   4      295.48      318.91     19.10 o
  -2  14   4      444.84      489.57     23.99 o
   0  14   4      418.90      425.42     35.68 o
   1  14   4       27.03       15.63     18.08 o
   2  14   4        1.28        4.30     18.01 o
   3  14   4      253.42      280.06     27.11 o
   4  14   4        3.64       11.61     17.95 o
   5  14   4       41.59       41.43      5.19 o
   6  14   4       56.12       60.54     10.00 o
   1  15   4      332.68      268.39     29.15 o
   2  15   4       47.27       81.25     13.29 o
   3  15   4      262.36      338.74     30.25 o
   4  15   4      170.87      167.62     23.57 o
  -5 -13   5       21.48       36.45     23.84 o
  -4 -13   5       18.18       15.44     20.85 o
  -3 -13   5       95.33      125.75     22.65 o
  -2 -13   5       10.13        0.85     19.11 o
  -1 -13   5        1.37       25.52     20.33 o
   0 -13   5       72.78       75.15     22.65 o
   1 -13   5        0.43      -25.02     21.74 o
   2 -13   5      121.80      130.63     16.59 o
  -6 -12   5        0.78        7.27     24.37 o
  -5 -12   5      215.39      243.04     31.02 o
  -4 -12   5       36.74       18.65     19.72 o
  -3 -12   5      629.46      681.06     43.64 o
  -2 -12   5       48.15       73.80     21.53 o
  -1 -12   5      921.94      933.05     50.62 o
   0 -12   5       33.44       23.21     20.18 o
   1 -12   5      218.10      163.91     24.86 o
   2 -12   5       16.27       30.33     12.58 o
   3 -12   5      284.49      304.73     19.29 o
  -7 -11   5      467.73      542.95     45.72 o
  -6 -11   5       71.35       52.00     25.24 o
  -5 -11   5      546.44      604.61     45.01 o
  -4 -11   5      245.69      250.76     27.86 o
  -3 -11   5        7.61        4.01     11.58 o
  -2 -11   5      147.30      156.47     13.93 o
  -1 -11   5        2.79        3.24     11.54 o
   0 -11   5      183.85      113.49     20.11 o
   1 -11   5       98.59       77.82     10.82 o
   2 -11   5     1308.60     1217.89     83.84 o
   3 -11   5       49.70       39.77     13.47 o
   4 -11   5      756.23      773.67     67.70 o
  -8 -10   5        5.10      -11.83     25.76 o
  -7 -10   5       12.58       -2.24     23.68 o
  -6 -10   5       16.03       22.63     20.59 o
  -5 -10   5      215.89      252.81     29.57 o
  -4 -10   5      104.29       78.97     20.00 o
  -3 -10   5      775.15      802.95     30.31 o
  -2 -10   5      487.78      476.96     21.98 o
  -1 -10   5      527.90      548.21     23.23 o
   0 -10   5       18.78       11.79     16.29 o
   1 -10   5      249.85      224.92     14.49 o
   2 -10   5        4.64       -0.70      8.88 o
   3 -10   5        7.08        1.59     10.33 o
   4 -10   5       95.59      106.40     14.25 o
   5 -10   5        4.73        9.95     12.63 o
  -8  -9   5        2.35      -21.07     21.74 o
  -7  -9   5      920.79      841.88     55.24 o
  -6  -9   5        8.47        5.72     19.01 o
  -5  -9   5        6.33       14.82     18.26 o
  -4  -9   5     3146.30     3182.69     91.63 o
  -3  -9   5        7.38        3.85      8.96 o
  -2  -9   5     2798.72     2769.12     79.99 o
  -1  -9   5      260.11      256.26     15.39 o
   0  -9   5      541.96      532.96     53.24 o
   1  -9   5       90.31       93.38      9.88 o
   2  -9   5     2652.34     2567.49     73.93 o
   3  -9   5        0.13       -7.65      9.05 o
   4  -9   5     1254.08     1257.33     96.77 o
   5  -9   5      104.52       83.06     13.74 o
   6  -9   5      647.11      642.27     29.85 o
  -9  -8   5       94.01      110.97     28.16 o
  -8  -8   5        9.93      -12.73     20.76 o
  -7  -8   5      582.97      553.74     45.10 o
  -6  -8   5      331.72      336.59     31.90 o
  -5  -8   5       11.38       33.31     17.34 o
  -4  -8   5     1233.64     1242.57     40.24 o
  -3  -8   5      608.41      650.27     30.71 o
  -2  -8   5      775.30      756.81     36.37 o
  -1  -8   5      297.33      258.71     13.27 o
   0  -8   5        2.88        2.17      4.81 o
   1  -8   5       85.01       78.96     22.76 o
   2  -8   5       32.50       38.62      8.46 o
   3  -8   5     2427.29     2382.72     69.09 o
   4  -8   5       37.78       38.09     10.40 o
   5  -8   5      482.84      481.84     23.43 o
   6  -8   5      296.74      266.70     19.16 o
   7  -8   5       18.52       20.30     14.26 o
  -9  -7   5       46.72        7.95     24.91 o
  -8  -7   5       31.83       45.26     23.49 o
  -7  -7   5      313.08      332.05     34.10 o
  -6  -7   5      239.10      234.56     27.85 o
  -5  -7   5        3.79       -7.11     13.92 o
  -4  -7   5     3998.05     4084.29    114.70 o
  -3  -7   5       42.10       40.42      8.29 o
  -2  -7   5     2341.97     2403.45     55.56 o
  -1  -7   5        1.58        0.09      4.60 o
   0  -7   5     1645.05     1684.56     78.48 o
   1  -7   5        4.86        7.38      4.22 o
   2  -7   5     3637.51     3734.01    103.10 o
   3  -7   5       14.95       14.53      7.96 o
   4  -7   5      552.15      573.78     24.19 o
   5  -7   5      147.69      159.91     13.90 o
   6  -7   5      335.57      315.66     20.07 o
   7  -7   5      306.37      301.70     21.23 o
   8  -7   5        3.06       -7.14     14.27 o
  -9  -6   5      488.30      435.26     39.56 o
  -8  -6   5      378.76      424.24     38.10 o
  -7  -6   5       57.74       72.56     20.34 o
  -6  -6   5     1180.07     1315.01     65.80 o
  -5  -6   5       44.35       52.71     17.57 o
  -4  -6   5      925.60      903.56     29.89 o
  -3  -6   5       11.75       15.55      5.22 o
  -2  -6   5      153.93      159.77      8.07 o
  -1  -6   5     1068.81     1046.40     26.10 o
   0  -6   5      119.71      139.52      7.12 o
   1  -6   5     3476.29     3503.36     60.61 o
   2  -6   5       12.35       23.73      5.17 o
   3  -6   5     4659.66     4580.22    173.39 o
   4  -6   5      230.36      231.11     14.44 o
   5  -6   5      479.14      485.77     42.62 o
   6  -6   5       97.23       86.92     12.65 o
   7  -6   5      545.25      618.39     42.86 o
   8  -6   5       24.32        4.46     13.35 o
  -9  -5   5        0.13      -29.99     20.18 o
  -8  -5   5        4.13      -15.44     17.14 o
  -7  -5   5      170.12      174.63     23.63 o
  -6  -5   5      808.47      759.93     44.15 o
  -5  -5   5     1387.35     1489.39     45.44 o
  -4  -5   5     3642.28     3710.50    103.93 o
  -3  -5   5     1724.63     1826.12     43.14 o
  -2  -5   5     1357.88     1320.21     33.62 o
  -1  -5   5      150.28      138.97      7.02 o
   0  -5   5     1067.60     1133.30     24.58 o
   1  -5   5       38.90       38.76      3.62 o
   2  -5   5      996.96      908.81     23.15 o
   3  -5   5        5.69        4.40      5.53 o
   4  -5   5      391.90      420.17     18.80 o
   5  -5   5      123.12      125.55     15.92 o
   6  -5   5        1.35       -0.13      9.76 o
   7  -5   5      910.57      843.25     32.20 o
   8  -5   5      194.45      175.04     29.27 o
   9  -5   5       41.61       53.79     15.51 o
  -9  -4   5      257.51      223.17     28.19 o
  -8  -4   5     1131.20     1113.69     59.26 o
  -7  -4   5       45.36       34.17     18.53 o
  -6  -4   5      298.18      330.84     28.38 o
  -5  -4   5     1655.73     1679.01     67.17 o
  -4  -4   5      200.35      170.14      8.90 o
  -3  -4   5     3188.96     3212.37     72.57 o
  -2  -4   5     1210.23     1264.67     30.53 o
  -1  -4   5     3043.97     3024.17     67.86 o
   0  -4   5       48.81       44.23      3.68 o
   1  -4   5     5255.96     5255.17     99.56 o
   2  -4   5       47.02       74.01      5.58 o
   3  -4   5     6469.58     6496.35    255.51 o
   4  -4   5        2.23        1.78      4.91 o
   5  -4   5     2644.67     2589.70     74.44 o
   6  -4   5      866.30      825.52     30.67 o
   7  -4   5      688.85      672.52     28.53 o
   8  -4   5       62.58       67.68     13.62 o
   9  -4   5       11.61       13.39     15.03 o
 -10  -3   5       82.37       42.96     22.59 o
  -9  -3   5       32.87       53.70     22.31 o
  -8  -3   5      377.29      384.40     33.63 o
  -7  -3   5     1034.08     1003.23     52.62 o
  -6  -3   5      438.18      412.59     29.86 o
  -5  -3   5     2309.06     2271.94     63.98 o
  -4  -3   5     1395.60     1336.94     38.98 o
  -3  -3   5     3653.75     3812.33     85.40 o
  -2  -3   5      161.71      159.62     10.37 o
  -1  -3   5       14.36       27.64      3.77 o
   0  -3   5      752.77      879.65     28.09 o
   1  -3   5      555.78      519.75     13.92 o
   2  -3   5     3677.13     3835.08     83.94 o
   3  -3   5       61.19       66.20     11.83 o
   4  -3   5     4445.01     4456.54    104.12 o
   5  -3   5      118.47      113.03     10.38 o
   6  -3   5      329.45      329.30     17.48 o
   7  -3   5      259.69      236.93     16.23 o
   8  -3   5      836.62      776.84     53.04 o
   9  -3   5       24.15       -3.51     12.79 o
 -10  -2   5      207.15      256.21     31.52 o
  -9  -2   5        0.69       10.88     18.89 o
  -8  -2   5      142.45      134.75     22.95 o
  -7  -2   5      786.00      758.68     42.87 o
  -6  -2   5      171.51      172.22     13.52 o
  -5  -2   5      497.44      491.93     18.85 o
  -4  -2   5       16.10       19.07      5.50 o
  -3  -2   5     5578.62     5743.59    126.99 o
  -2  -2   5      679.62      692.67     18.14 o
  -1  -2   5     7593.54     7627.09    202.31 o
   0  -2   5     1269.58     1375.03     32.31 o
   1  -2   5     9610.50     9897.29    185.62 o
   2  -2   5     1015.96     1112.32     22.62 o
   3  -2   5     3332.97     3326.97     63.99 o
   4  -2   5      947.13      963.23     20.73 o
   5  -2   5      806.29      767.98     17.80 o
   6  -2   5      695.42      670.74     17.10 o
   7  -2   5        5.94        4.71     11.17 o
   8  -2   5      211.05      201.26     20.26 o
   9  -2   5       19.40       11.54     12.89 o
 -10  -1   5       73.16      100.96     23.44 o
  -9  -1   5      207.63      216.48     27.41 o
  -8  -1   5      190.79      191.70     24.63 o
  -7  -1   5     1678.87     1684.36     53.41 o
  -6  -1   5      711.85      627.21     34.79 o
  -5  -1   5     1639.04     1600.03     39.08 o
  -4  -1   5       90.49      105.65      9.76 o
  -3  -1   5     4098.64     3818.59    103.42 o
  -2  -1   5     4299.42     4309.93     95.61 o
  -1  -1   5      176.45      215.76     25.09 o
   0  -1   5     4384.19     4451.15     85.40 o
   1  -1   5        7.35        7.45      2.26 o
   2  -1   5     5917.05     5896.70    127.91 o
   3  -1   5      339.20      340.68     11.54 o
   4  -1   5     6899.99     6838.56    129.52 o
   5  -1   5       55.61       54.78      5.06 o
   6  -1   5     1899.11     1882.57     40.34 o
   7  -1   5      103.87      107.00      7.54 o
   8  -1   5     1581.85     1596.59     50.76 o
   9  -1   5        7.81       19.25     11.98 o
  -9   0   5       36.52       30.24     20.04 o
  -8   0   5       54.74       70.82     13.32 o
  -7   0   5      706.69      731.78     32.11 o
  -6   0   5      230.61      222.28     14.84 o
  -5   0   5       38.84       34.16      6.32 o
  -4   0   5     1522.96     1525.18     37.00 o
  -3   0   5     6856.43     7150.90    157.34 o
  -2   0   5     4453.68     4576.30    122.81 o
  -1   0   5      659.69      608.53     27.64 o
   0   0   5      196.43      191.36      5.91 o
   1   0   5     1810.03     1902.22     67.47 o
   2   0   5     2381.36     2465.27     54.81 o
   3   0   5      908.53     1013.42     21.21 o
   4   0   5        2.59       -0.67      4.27 o
   5   0   5      235.58      234.39      8.88 o
   6   0   5      355.31      345.93     11.45 o
   7   0   5      747.67      771.54     19.59 o
   8   0   5      481.59      477.84     17.01 o
   9   0   5       93.80       88.18     18.32 o
  -9   1   5      821.60      820.44     48.84 o
  -8   1   5      111.89      114.64     14.32 o
  -7   1   5     1050.42     1084.02     48.21 o
  -6   1   5        9.34       12.98     13.29 o
  -5   1   5      679.37      641.81     24.36 o
  -4   1   5     3401.88     3607.82     81.65 o
  -3   1   5      771.94      716.49     19.29 o
  -2   1   5     8768.51     8661.44    189.55 o
  -1   1   5      142.87      126.84      7.06 o
   0   1   5     7609.51     7171.42    264.92 o
   1   1   5      153.42      144.75     15.72 o
   2   1   5     2616.69     2470.44     56.98 o
   3   1   5      363.18      430.30     12.14 o
   4   1   5    18938.22    19119.55    702.36 o
   5   1   5       95.93      106.67      5.81 o
   6   1   5     2572.15     2620.92     52.44 o
   7   1   5     1398.61     1383.53     30.52 o
   8   1   5      116.70      124.37      8.73 o
   9   1   5      242.60      275.47     23.86 o
  -9   2   5       23.30       24.06     17.23 o
  -8   2   5     1241.33     1294.64     52.34 o
  -7   2   5      350.03      350.81     20.38 o
  -6   2   5      433.61      439.51     20.97 o
  -5   2   5      308.83      365.90     18.61 o
  -4   2   5     2125.45     2089.64     49.30 o
  -3   2   5     4246.42     4588.68    102.37 o
  -2   2   5    11769.09    11967.27    260.96 o
  -1   2   5     1444.54     1559.63     45.86 o
   0   2   5     1983.43     1956.44     74.77 o
   1   2   5     1063.65     1112.80     34.87 o
   2   2   5      114.70      121.64      6.42 o
   3   2   5     6643.18     6748.46    146.24 o
   4   2   5        9.95       15.04      3.86 o
   5   2   5     5056.74     4978.35     95.34 o
   6   2   5       19.67       23.86      4.87 o
   7   2   5     1744.31     1713.46     41.73 o
   8   2   5        2.48        1.70      6.93 o
   9   2   5      463.78      523.15     28.05 o
  10   2   5       24.76       14.49     17.32 o
  -9   3   5      316.58      337.02     22.25 o
  -8   3   5       84.60       85.22     14.13 o
  -7   3   5       42.34       37.38     11.55 o
  -6   3   5       77.94       89.12     11.53 o
  -5   3   5      124.25      130.81     19.10 o
  -4   3   5     4891.45     5149.31    140.73 o
  -3   3   5      163.43      200.50     10.07 o
  -2   3   5     3954.22     3795.68     84.86 o
  -1   3   5       72.80       53.16      3.99 o
   0   3   5     7982.53     7485.18    275.91 o
   1   3   5        5.99        3.22      2.60 o
   2   3   5     1124.16      991.22     18.02 o
   3   3   5     1614.55     1726.06     34.15 o
   4   3   5     6646.50     6511.96    123.01 o
   5   3   5       26.16       40.39      5.22 o
   6   3   5        4.28        5.02      5.31 o
   7   3   5     2813.55     2676.27     62.40 o
   8   3   5        0.34       11.23      8.88 o
   9   3   5      388.39      454.45     23.94 o
  10   3   5       26.90       16.02     12.07 o
  -9   4   5       73.63       82.46     15.84 o
  -8   4   5      839.24      868.99     59.57 o
  -7   4   5      379.75      373.84     34.26 o
  -6   4   5      535.56      540.21     23.90 o
  -5   4   5      245.79      232.38     14.61 o
  -4   4   5     4960.47     4821.40    132.20 o
  -3   4   5        4.68       16.00      6.17 o
  -2   4   5     4179.35     4522.13     87.64 o
  -1   4   5     3276.19     3038.94     83.08 o
   0   4   5      587.70      747.03     52.83 o
   1   4   5    12141.12    12218.97    322.23 o
   2   4   5        5.20        1.24      2.36 o
   3   4   5     5064.79     5033.97     95.53 o
   4   4   5      558.67      606.88     16.50 o
   5   4   5     8715.75     8574.16    161.95 o
   6   4   5      302.10      305.51     12.28 o
   7   4   5     1651.09     1657.45     64.04 o
   8   4   5       68.69       73.98     11.20 o
   9   4   5      236.05      287.96     19.03 o
  10   4   5      255.36      273.26     19.57 o
  -8   5   5        5.85       -4.59     12.22 o
  -7   5   5      102.74      113.23     14.19 o
  -6   5   5        7.66       19.36     10.15 o
  -5   5   5      767.95      758.32     27.91 o
  -4   5   5     2567.87     2641.77     75.14 o
  -3   5   5     1307.18     1283.82     73.27 o
  -2   5   5     1074.25     1148.15     24.64 o
  -1   5   5      324.27      271.64     10.12 o
   0   5   5       51.86       78.96     16.37 o
   1   5   5     1096.76     1048.87     19.53 o
   3   5   5       15.07       12.78      3.42 o
   4   5   5      212.69      220.10      7.64 o
   5   5   5      534.71      549.25     13.70 o
   6   5   5     1166.88     1108.63     28.23 o
   7   5   5     2975.76     2824.88     81.41 o
   8   5   5      413.76      412.59     20.84 o
   9   5   5       21.53       16.96     11.34 o
  10   5   5      268.68      333.09     21.85 o
  -8   6   5      297.51      267.70     29.32 o
  -7   6   5        9.70        8.08     11.32 o
  -6   6   5      340.83      378.04     20.11 o
  -5   6   5     1724.23     1681.61     51.33 o
  -4   6   5      527.50      553.59     22.91 o
  -3   6   5     1686.71     1643.73     73.20 o
  -2   6   5      579.99      600.26     20.58 o
  -1   6   5     3464.93     3457.11     97.21 o
   0   6   5        0.08       -1.43      3.56 o
   1   6   5     7113.35     6928.86    117.54 o
   2   6   5       83.73       95.90      4.49 o
   3   6   5     7778.06     7808.52    206.98 o
   4   6   5      897.82      990.68     24.58 o
   5   6   5     3962.77     3938.19     75.90 o
   6   6   5      412.43      383.23     13.04 o
   7   6   5      227.61      227.14     14.62 o
   8   6   5      283.23      252.34     16.68 o
   9   6   5        3.66       -1.35     14.12 o
  10   6   5      734.59      798.86     34.35 o
  -7   7   5      276.41      258.07     26.92 o
  -6   7   5       98.47       94.71     13.02 o
  -5   7   5     1075.22     1117.85     56.74 o
  -4   7   5      314.43      323.91     36.53 o
  -3   7   5     4587.00     4522.36    123.96 o
  -2   7   5      219.13      231.06     11.86 o
  -1   7   5     1167.19     1160.16     51.86 o
   0   7   5       10.06       18.00      8.86 o
   1   7   5      119.04       92.54      6.14 o
   2   7   5     2552.57     2475.82     56.30 o
   3   7   5       62.01       81.03      4.62 o
   4   7   5     3308.39     3334.33    126.09 o
   5   7   5       41.75       55.08      9.41 o
   6   7   5     4066.74     3920.84    109.30 o
   7   7   5      824.31      738.51     39.69 o
   8   7   5      241.53      248.76     17.07 o
   9   7   5        0.37       10.33     11.06 o
  10   7   5      513.93      493.14     41.70 o
  -7   8   5      240.88      220.97     24.66 o
  -6   8   5      235.41      265.13     39.67 o
  -5   8   5      391.85      388.64     20.16 o
  -4   8   5      252.41      225.35     14.46 o
  -3   8   5      917.37      936.54     31.09 o
  -2   8   5      775.15      803.10     21.09 o
  -1   8   5     4258.19     4566.13    135.71 o
   0   8   5       42.44       43.57      5.76 o
   1   8   5     1535.56     1418.56     37.35 o
   2   8   5      246.06      242.46     11.10 o
   3   8   5     1905.95     1860.12     52.88 o
   5   8   5       65.08       68.18      8.60 o
   6   8   5      954.55      975.87     32.79 o
   7   8   5      369.32      315.51     18.13 o
   8   8   5      168.24      180.22     15.68 o
   9   8   5       48.25       55.96     13.61 o
  10   8   5      373.61      407.76     24.88 o
  -6   9   5      146.19      138.82     20.62 o
  -5   9   5     1569.25     1634.72     51.09 o
  -4   9   5       80.14       68.59     10.94 o
  -3   9   5     1312.50     1318.56     41.23 o
  -2   9   5     1305.83     1407.99     45.72 o
  -1   9   5        9.97        7.79     13.40 o
   0   9   5     2230.33     2160.93     99.71 o
   1   9   5      277.31      264.91      8.07 o
   2   9   5     2363.44     2375.58     53.02 o
   3   9   5       91.44       83.00      6.61 o
   4   9   5     4251.30     4351.32     96.12 o
   5   9   5      226.39      212.75     14.89 o
   6   9   5     1144.77     1165.94     37.89 o
   7   9   5      224.56      197.88     14.93 o
   8   9   5      493.95      475.02     23.47 o
   9   9   5       48.63       47.42     13.56 o
  10   9   5       31.90       31.94     14.82 o
  -6  10   5        8.54       14.20     17.16 o
  -5  10   5      282.46      313.08     25.28 o
  -4  10   5      472.96      452.72     21.22 o
  -3  10   5      362.65      378.91     18.72 o
  -2  10   5       66.32       69.04      9.31 o
  -1  10   5      139.79      137.14     17.82 o
   0  10   5      311.43      308.04     13.46 o
   1  10   5      365.08      352.54      9.34 o
   2  10   5      696.31      678.37     17.38 o
   3  10   5       53.97       67.25      4.99 o
   4  10   5        5.68       -0.32      5.56 o
   5  10   5      341.49      354.15     16.77 o
   6  10   5      167.65      142.37     12.10 o
   7  10   5      549.77      570.83     26.06 o
   8  10   5      200.39      183.74     16.29 o
   9  10   5      273.59      281.13     19.82 o
  -5  11   5      141.66      130.80     19.22 o
  -4  11   5      260.76      245.87     21.38 o
  -3  11   5       25.74       33.74     11.29 o
  -2  11   5      676.93      700.39     29.13 o
  -1  11   5      102.26       99.03      9.37 o
   0  11   5     2297.83     2389.47     67.13 o
   1  11   5       13.05       15.14      9.70 o
   2  11   5      962.45     1074.06     51.21 o
   3  11   5        5.21        8.61      3.72 o
   4  11   5     1173.86     1114.46     28.65 o
   5  11   5       31.08       33.96      8.20 o
   6  11   5      221.42      262.03     16.15 o
   7  11   5      260.24      248.74     16.61 o
   8  11   5      212.72      207.05     16.38 o
   9  11   5       58.55       73.15     14.84 o
  -4  12   5      612.20      652.74     35.35 o
  -3  12   5       48.75       64.16     13.34 o
  -2  12   5      426.22      443.45     19.48 o
  -1  12   5       62.07       67.56      8.29 o
   0  12   5      486.23      473.05     34.10 o
   1  12   5      258.50      260.69     31.53 o
   2  12   5        6.49        3.48     14.28 o
   3  12   5      743.41      737.15     42.00 o
   4  12   5       96.83       82.18      7.66 o
   5  12   5     2673.79     2702.49     77.15 o
   6  12   5        0.06       14.39      9.26 o
   7  12   5      323.17      360.33     20.17 o
   8  12   5       28.75       21.23     11.67 o
  -3  13   5       42.22       46.54     13.21 o
  -2  13   5      315.57      374.65     21.96 o
  -1  13   5       31.35       40.24      7.39 o
   0  13   5      805.83      835.31     46.98 o
   1  13   5      130.21      128.54     21.38 o
   2  13   5      120.92      126.15     18.26 o
   3  13   5       37.55       22.36     15.09 o
   4  13   5      128.72      132.57     20.29 o
   5  13   5       60.00       52.12      8.15 o
   6  13   5      301.14      317.85     17.46 o
   7  13   5        1.85       -3.71     10.04 o
   0  14   5       12.00       12.82     18.83 o
   1  14   5      826.46      762.87     47.89 o
   2  14   5        6.46       13.70     12.47 o
   3  14   5      601.03      608.94     39.92 o
   4  14   5       12.08       -3.28     16.13 o
   5  14   5      501.25      564.90     15.94 o
   6  14   5       11.57        8.07      8.65 o
   1  15   5      254.95      225.84     28.25 o
   2  15   5        0.19        2.31     13.04 o
   3  15   5       52.11       53.59     20.02 o
   4  15   5        1.14      -12.23     16.41 o
  -4 -13   6      177.33      203.77     28.78 o
  -2 -13   6      281.20      335.66     31.16 o
  -1 -13   6        7.87        0.72     21.24 o
   0 -13   6       86.24      118.71     24.46 o
   1 -13   6       93.50       84.20     25.82 o
  -5 -12   6      147.74      165.54     28.81 o
  -4 -12   6      162.05      157.94     26.00 o
  -3 -12   6      297.78      371.26     33.27 o
  -2 -12   6       84.55       80.86     21.27 o
  -1 -12   6      306.00      295.45     29.25 o
   0 -12   6      141.94      111.68     23.74 o
   1 -12   6      136.06      142.22     24.91 o
   2 -12   6      201.38      188.63     15.66 o
   3 -12   6      123.48      112.38     27.21 o
  -6 -11   6       41.42       80.58     27.27 o
  -5 -11   6       14.58        0.72     21.67 o
  -4 -11   6       16.46       40.31     21.00 o
  -3 -11   6        2.52       -3.14     11.90 o
  -2 -11   6       64.97       71.64     12.69 o
  -1 -11   6       42.40       26.20     18.15 o
   0 -11   6      435.24      367.61     31.20 o
   1 -11   6      136.26      133.26     24.15 o
   2 -11   6        4.61       20.59     10.57 o
   3 -11   6       96.08      109.62     30.12 o
   4 -11   6      168.00      182.59     17.40 o
  -7 -10   6      126.87      151.42     31.19 o
  -6 -10   6       42.74       41.43     23.96 o
  -5 -10   6     1365.49     1344.57     69.93 o
  -4 -10   6      228.00      238.05     26.88 o
  -3 -10   6      623.17      629.31     27.19 o
  -2 -10   6       93.44      121.53     19.73 o
  -1 -10   6      238.89      263.56     16.71 o
   0 -10   6      125.81      104.51     18.49 o
   1 -10   6      277.46      307.68     17.04 o
   2 -10   6      111.33      117.18     25.44 o
   3 -10   6      261.85      222.59     17.26 o
   4 -10   6      376.69      420.66     27.98 o
   5 -10   6       15.81       13.97     15.66 o
  -8  -9   6        4.36        8.77     24.34 o
  -7  -9   6       32.70       38.80     23.30 o
  -6  -9   6     1232.62     1182.81     65.93 o
  -5  -9   6        0.59        3.30     19.24 o
  -4  -9   6       84.68       87.47     20.51 o
  -3  -9   6        9.04        5.69     14.88 o
  -2  -9   6       34.10       39.44     20.33 o
  -1  -9   6        1.60        4.04      8.74 o
   0  -9   6     1029.89     1046.77     34.79 o
   1  -9   6       32.37       24.04      8.86 o
   2  -9   6     1570.45     1389.46     50.90 o
   3  -9   6       69.10       67.54     11.51 o
   4  -9   6       20.60       17.68     11.10 o
   5  -9   6       20.15       20.86     12.29 o
   6  -9   6       75.18       83.95     15.02 o
  -8  -8   6        7.03       10.72     24.91 o
  -7  -8   6      131.38      106.86     26.04 o
  -6  -8   6      364.11      355.27     35.05 o
  -5  -8   6     1421.11     1442.35     72.06 o
  -4  -8   6      158.18      156.82     12.81 o
  -3  -8   6      860.18      837.51     29.92 o
  -2  -8   6       64.71       51.68     15.50 o
  -1  -8   6      987.76      966.03     32.48 o
   0  -8   6      618.40      606.00     23.18 o
   1  -8   6      308.66      274.00     15.29 o
   2  -8   6      537.55      557.09     55.78 o
   3  -8   6        1.22        1.74      8.66 o
   4  -8   6      790.93      830.62     31.36 o
   5  -8   6      138.24      117.96     14.33 o
   6  -8   6       77.12       57.96     13.81 o
   7  -8   6        8.94        5.79     13.93 o
  -9  -7   6       15.71       20.60     23.73 o
  -8  -7   6       81.89      106.87     27.27 o
  -7  -7   6      180.78      183.65     27.60 o
  -6  -7   6     1497.10     1549.40     76.42 o
  -5  -7   6      220.11      191.65     23.55 o
  -4  -7   6     1597.96     1572.27     48.80 o
  -3  -7   6       62.39       84.92      9.92 o
  -2  -7   6      480.10      474.89     20.22 o
  -1  -7   6      504.37      493.28     15.71 o
   0  -7   6     3059.70     3158.45     71.68 o
   1  -7   6      391.27      396.36     21.40 o
   2  -7   6     2297.24     2207.42     86.78 o
   3  -7   6      125.73      134.21     24.94 o
   4  -7   6       51.88       47.27     10.47 o
   5  -7   6     1476.79     1386.34     55.23 o
   6  -7   6       77.50       58.39     13.37 o
   7  -7   6      277.58      274.24     24.69 o
  -9  -6   6       54.81       64.00     25.80 o
  -8  -6   6       14.64       21.04     20.78 o
  -7  -6   6       41.54       15.38     18.79 o
  -6  -6   6     1475.64     1292.01     66.52 o
  -5  -6   6       84.20       62.60     17.51 o
  -4  -6   6       99.56       92.80      9.76 o
  -3  -6   6      457.84      476.94     20.28 o
  -2  -6   6      621.83      631.73     18.40 o
  -1  -6   6     1748.40     1710.10     40.68 o
   0  -6   6      983.16      894.47     28.61 o
   1  -6   6      367.58      356.66     10.39 o
   2  -6   6      116.36      105.33      9.67 o
   3  -6   6      921.28      912.29     71.28 o
   4  -6   6       50.31       57.28      9.99 o
   5  -6   6       22.91       29.84     10.58 o
   6  -6   6      183.26      145.59     14.38 o
   7  -6   6       54.61       46.47     24.54 o
   8  -6   6       14.21       13.15     13.98 o
  -9  -5   6        8.69        2.64     22.13 o
  -8  -5   6      557.63      530.32     42.74 o
  -7  -5   6       18.76       31.52     19.39 o
  -6  -5   6     2745.86     2781.68    119.70 o
  -5  -5   6       59.98       83.87     11.63 o
  -4  -5   6     1795.87     1749.06     85.49 o
  -3  -5   6      168.89      195.65     18.12 o
  -2  -5   6     2877.99     2777.65     63.53 o
  -1  -5   6     1297.17     1331.04     32.24 o
   0  -5   6     2018.50     2067.35     93.53 o
   1  -5   6       90.25       94.55      9.06 o
   2  -5   6      627.86      617.37     17.72 o
   3  -5   6     1796.53     1872.15     75.50 o
   4  -5   6        0.85       -0.19      8.13 o
   5  -5   6     5685.36     5497.78    150.76 o
   6  -5   6       36.40       42.66     11.66 o
   7  -5   6      780.73      748.53     31.37 o
   8  -5   6        0.89      -10.68     12.72 o
  -9  -4   6       45.87       22.81     23.27 o
  -8  -4   6      173.89      233.45     29.40 o
  -7  -4   6      343.00      351.38     31.86 o
  -6  -4   6       83.48      103.01     18.95 o
  -5  -4   6      889.80      944.46     31.40 o
  -4  -4   6      156.89      204.44     17.18 o
  -3  -4   6      850.70      808.18     21.92 o
  -2  -4   6      191.35      204.76      9.38 o
  -1  -4   6     3227.66     3079.58     86.34 o
   0  -4   6       23.90       15.34      5.14 o
   1  -4   6     4651.57     4726.46    104.62 o
   2  -4   6      139.30      141.93      5.65 o
   3  -4   6      990.72      968.66     29.68 o
   4  -4   6       29.46       29.62      8.14 o
   5  -4   6      147.12      132.16     12.11 o
   6  -4   6      285.42      261.81     31.04 o
   7  -4   6       13.83        6.84     11.17 o
   8  -4   6      136.30      131.99     15.67 o
   9  -4   6       88.52      108.40     21.19 o
  -9  -3   6      172.45      205.45     27.64 o
  -8  -3   6      652.22      611.59     41.52 o
  -7  -3   6       43.16       55.94     19.51 o
  -6  -3   6      888.99      834.17     29.31 o
  -5  -3   6      399.03      401.05     16.97 o
  -4  -3   6      825.70      827.42     26.86 o
  -3  -3   6        5.74        2.80      4.75 o
  -2  -3   6       25.88       45.76      5.15 o
  -1  -3   6     2361.59     2652.42     60.28 o
   0  -3   6      249.03      223.84     10.40 o
   1  -3   6     2302.20     2099.85     41.38 o
   2  -3   6      421.42      432.19     13.07 o
   3  -3   6     2651.66     2744.73     62.08 o
   4  -3   6      286.74      287.98     30.21 o
   5  -3   6      798.67      723.30     23.02 o
   6  -3   6       21.02       17.46      9.24 o
   7  -3   6      584.39      551.79     24.78 o
   8  -3   6       10.75       10.05     12.11 o
   9  -3   6      181.54      150.37     16.96 o
  -9  -2   6      198.53      183.36     27.46 o
  -8  -2   6      606.24      607.30     40.26 o
  -7  -2   6      879.10      861.40     49.02 o
  -6  -2   6        8.73       19.84      7.02 o
  -5  -2   6     4886.93     4818.78    131.02 o
  -4  -2   6       12.84       19.62      5.94 o
  -3  -2   6     3233.62     3142.56     71.46 o
  -2  -2   6       72.30       84.22      5.99 o
  -1  -2   6    12302.79    12763.85    278.07 o
   0  -2   6      248.20      167.48     30.11 o
   1  -2   6     5689.64     5882.22    111.80 o
   2  -2   6     1357.91     1344.85     24.53 o
   3  -2   6      527.65      523.69     11.39 o
   4  -2   6      799.27      812.01     18.27 o
   5  -2   6      760.36      747.21     17.60 o
   6  -2   6     2539.55     2466.24     71.50 o
   7  -2   6        6.89       16.97     10.16 o
   8  -2   6     1399.24     1389.09     77.30 o
   9  -2   6       19.59       16.11     12.79 o
  10  -2   6      102.88       65.71     22.04 o
  -9  -1   6      463.79      432.66     38.84 o
  -8  -1   6       57.20       36.43     17.94 o
  -7  -1   6     1095.44     1103.52     39.42 o
  -6  -1   6        7.45        4.74     10.77 o
  -5  -1   6      148.88      168.79      9.61 o
  -4  -1   6      287.34      300.31     14.01 o
  -3  -1   6        7.40       20.31      4.83 o
  -2  -1   6     1365.22     1392.75     33.38 o
  -1  -1   6     2209.83     2402.05     54.68 o
   0  -1   6     3356.06     3258.86     88.81 o
   1  -1   6      509.24      697.57     26.48 o
   2  -1   6     2228.34     2232.64     39.26 o
   3  -1   6     1995.27     1978.20     49.33 o
   4  -1   6       44.66       35.58      4.02 o
   5  -1   6      132.32      133.49      6.50 o
   6  -1   6      763.50      766.76     18.82 o
   7  -1   6      146.13      135.65     17.13 o
   8  -1   6        1.25       14.30     21.21 o
   9  -1   6       37.85       36.38     13.18 o
  -9   0   6      289.82      269.95     30.15 o
  -8   0   6        1.19      -13.81     17.56 o
  -7   0   6     2008.82     1883.09     96.29 o
  -6   0   6        1.56        7.74      9.55 o
  -5   0   6     6263.15     6141.92    137.10 o
  -4   0   6      166.41      180.78     17.01 o
  -3   0   6     2626.38     2548.28     58.71 o
  -2   0   6       40.03       36.58      4.69 o
  -1   0   6     2957.76     2882.12     64.95 o
   0   0   6       48.20       40.83      6.13 o
   1   0   6     4076.86     4216.02     80.68 o
   2   0   6     7272.23     7632.52    143.81 o
   3   0   6      188.90      207.80     17.52 o
   4   0   6     7220.97     7201.23    136.33 o
   5   0   6        6.43       11.07      4.13 o
   6   0   6     1508.05     1485.24     31.70 o
   7   0   6      217.79      230.19      9.94 o
   8   0   6     1430.60     1442.83     44.81 o
   9   0   6      484.19      437.07     35.04 o
  -9   1   6      143.36      114.90     23.57 o
  -8   1   6      127.27      129.36     15.71 o
  -7   1   6      127.73      116.77     13.87 o
  -6   1   6     1161.62     1151.28     39.19 o
  -5   1   6        1.38        0.83      6.09 o
  -4   1   6     1833.07     1797.38     57.67 o
  -3   1   6       39.71       29.02      5.25 o
  -2   1   6     1980.02     1887.65     43.97 o
  -1   1   6     1740.90     1874.95     50.40 o
   0   1   6     8441.16     8102.48    299.43 o
   1   1   6       71.37       65.11      7.93 o
   2   1   6    10436.21    10640.26    228.68 o
   3   1   6        6.69       15.39      3.19 o
   4   1   6       54.99       87.02      5.12 o
   5   1   6       86.78       80.71      5.61 o
   6   1   6      352.86      337.98     14.47 o
   7   1   6      157.65      166.89     12.19 o
   8   1   6       62.41       69.07      7.67 o
   9   1   6      594.31      644.10     38.28 o
  -9   2   6      250.52      249.05     28.40 o
  -8   2   6       57.44       58.62     14.50 o
  -7   2   6      219.87      215.31     16.80 o
  -6   2   6      504.23      480.99     23.09 o
  -5   2   6     2919.15     2882.16     82.42 o
  -4   2   6       51.17       57.29      6.75 o
  -3   2   6      875.91      892.64     23.69 o
  -2   2   6       94.04       82.91      6.05 o
  -1   2   6       54.47       46.65      4.32 o
   0   2   6     2392.08     2431.51     92.79 o
   1   2   6     2842.36     2817.92    106.58 o
   2   2   6     1717.66     1567.23     28.09 o
   3   2   6       29.37       20.05      3.19 o
   4   2   6     3407.53     3285.77     63.65 o
   5   2   6       52.95       77.99      5.77 o
   6   2   6      289.39      255.89     10.07 o
   7   2   6      182.43      181.33      8.96 o
   8   2   6      434.45      432.01     16.95 o
   9   2   6       42.08       41.38     11.40 o
  10   2   6       18.62       37.33     17.25 o
  -9   3   6        5.54        0.31     13.77 o
  -8   3   6      192.77      215.64     29.53 o
  -7   3   6      252.81      241.51     17.81 o
  -6   3   6     2557.74     2492.33     76.30 o
  -5   3   6      958.97      903.31     31.47 o
  -4   3   6     6153.78     6104.43    136.06 o
  -3   3   6      628.50      617.80     22.05 o
  -2   3   6     2380.40     2060.51     41.53 o
  -1   3   6      119.98      188.19     19.01 o
   0   3   6     1474.61     1304.96     51.69 o
   1   3   6      392.62      367.30     10.61 o
   2   3   6     7566.75     7744.39    119.08 o
   3   3   6     1750.20     1639.45     34.63 o
   4   3   6      907.08      867.27     20.58 o
   5   3   6     2308.67     2147.50     43.03 o
   6   3   6       92.11       87.24      6.28 o
   7   3   6      506.68      517.72     21.69 o
   8   3   6        2.64        9.75      8.97 o
   9   3   6     1397.83     1416.66     47.22 o
  10   3   6       68.51       71.82     13.44 o
  -8   4   6      263.50      264.34     19.82 o
  -7   4   6       24.31       25.07     12.13 o
  -6   4   6      582.89      552.75     51.47 o
  -5   4   6      168.06      140.57     12.71 o
  -4   4   6       18.93       11.08      8.12 o
  -3   4   6      928.52      926.39     24.84 o
  -2   4   6      936.84      922.59     20.51 o
  -1   4   6     3300.05     3428.53     77.03 o
   0   4   6     1113.89     1215.12     29.20 o
   1   4   6     3447.11     3416.71     74.90 o
   2   4   6        8.62        9.20      2.70 o
   3   4   6     1739.11     1614.92     32.41 o
   4   4   6       97.93       87.54      5.10 o
   5   4   6     1912.67     1895.85     38.37 o
   6   4   6      467.90      438.64     19.12 o
   7   4   6        8.79       15.25      6.26 o
   8   4   6      188.82      194.94     14.64 o
   9   4   6       49.92       60.12     12.52 o
  10   4   6      272.50      313.37     20.63 o
  -8   5   6      878.39      862.48     34.48 o
  -7   5   6      191.35      186.05     17.04 o
  -6   5   6     2029.66     2074.60     92.32 o
  -5   5   6      486.20      509.27     22.28 o
  -4   5   6     1540.81     1473.10     45.23 o
  -3   5   6      764.28      791.78     28.83 o
  -2   5   6     1964.41     1952.02     53.39 o
  -1   5   6      494.61      455.14     36.61 o
   0   5   6     2631.16     2678.87    157.68 o
   1   5   6      585.27      479.52     16.10 o
   2   5   6     2403.27     2539.52     56.36 o
   3   5   6      933.92      810.33     20.71 o
   4   5   6      206.99      231.42      8.36 o
   5   5   6     4652.76     4313.41    118.36 o
   6   5   6        1.72        2.36      7.24 o
   7   5   6     1436.10     1412.61     44.28 o
   8   5   6       58.02       41.84     10.49 o
   9   5   6      431.12      459.88     23.73 o
  10   5   6      216.66      210.29     18.39 o
  -8   6   6       30.10       44.26     14.47 o
  -7   6   6      181.86      206.84     17.41 o
  -6   6   6       14.34       13.98     11.33 o
  -5   6   6      170.07      183.68     14.54 o
  -4   6   6      653.93      633.32     24.62 o
  -3   6   6     2903.33     2887.15     81.40 o
  -2   6   6      764.23      799.70     21.30 o
  -1   6   6     3215.74     3175.09    127.73 o
   0   6   6      469.38      459.84     53.00 o
   1   6   6     3444.94     3350.11     58.09 o
   2   6   6       88.32       89.19      7.39 o
   3   6   6      444.68      356.19     25.28 o
   4   6   6     1466.65     1495.86     30.68 o
   5   6   6     2432.99     2423.96     55.71 o
   6   6   6      115.89      119.84     10.56 o
   7   6   6      277.15      260.58     16.00 o
   8   6   6      660.17      683.07     28.15 o
   9   6   6      480.95      463.75     24.47 o
  10   6   6      233.81      231.77     18.79 o
  -7   7   6      168.41      160.57     16.66 o
  -6   7   6      257.66      267.61     30.20 o
  -5   7   6      168.89      160.07     14.19 o
  -4   7   6      532.30      541.87     22.80 o
  -3   7   6      446.18      428.07     14.90 o
  -2   7   6      122.76      163.60     10.98 o
  -1   7   6      732.03      758.28     37.54 o
   0   7   6      905.46      906.02     23.53 o
   1   7   6      808.60      750.34     20.04 o
   2   7   6      128.35      105.71      5.09 o
   3   7   6      124.16      105.21      7.21 o
   4   7   6      758.24      795.48     25.24 o
   5   7   6     2028.75     1991.02     57.74 o
   6   7   6       34.13       42.89      8.79 o
   7   7   6      174.31      179.47     13.75 o
   8   7   6        0.45       -4.02     10.22 o
   9   7   6       47.52       56.15     13.02 o
  10   7   6       45.09       27.60     19.19 o
  -7   8   6      329.55      332.64     29.85 o
  -6   8   6       18.91       24.98     12.35 o
  -5   8   6      923.49      969.71     34.55 o
  -4   8   6       30.09       22.57      9.97 o
  -3   8   6     1425.25     1407.95     35.20 o
  -2   8   6      373.01      428.72     28.14 o
  -1   8   6      856.47      869.61     45.62 o
   0   8   6        3.35        7.63      5.40 o
   1   8   6     2944.23     2824.07     49.67 o
   2   8   6     1746.74     1728.88     40.81 o
   3   8   6     1212.69     1185.28     29.43 o
   4   8   6      381.82      394.22     22.96 o
   5   8   6      313.84      296.34     12.11 o
   6   8   6      439.38      440.15     20.35 o
   7   8   6       19.81       19.67      9.53 o
   8   8   6     1981.40     1955.96     60.25 o
   9   8   6      311.18      280.00     22.32 o
  10   8   6      205.53      208.22     23.80 o
  -6   9   6        2.81       -0.28     16.37 o
  -5   9   6       57.28       69.51     12.75 o
  -4   9   6      176.76      172.26     17.74 o
  -3   9   6        1.40        2.44      6.99 o
  -2   9   6      666.62      644.59     18.56 o
  -1   9   6      107.15      107.97      9.28 o
   0   9   6     2933.48     2913.36     81.03 o
   1   9   6       59.54       51.49      4.29 o
   2   9   6      509.98      528.64     14.53 o
   3   9   6       13.92       18.06      4.27 o
   4   9   6      451.79      461.79     18.18 o
   5   9   6      145.92      126.87     10.34 o
   6   9   6      670.04      687.97     26.30 o
   7   9   6      410.43      422.36     20.66 o
   8   9   6        5.61        9.03     10.92 o
   9   9   6      164.54      161.05     16.37 o
  10   9   6        7.52        4.40     12.93 o
  -5  10   6      388.63      384.31     29.11 o
  -4  10   6        0.40       -1.11     10.51 o
  -3  10   6      590.79      624.13     28.08 o
  -2  10   6        9.93        8.83      6.75 o
  -1  10   6      555.65      607.63     22.22 o
   0  10   6       10.43        5.74      9.79 o
   1  10   6     1147.49     1101.37     23.63 o
   2  10   6      878.57      842.71     20.87 o
   3  10   6       10.75        8.96      4.27 o
   4  10   6     1570.01     1522.44     38.34 o
   5  10   6       46.14       56.04      8.59 o
   6  10   6     1511.60     1407.24     44.20 o
   7  10   6       54.65       38.21     10.67 o
   8  10   6      446.05      509.72     30.23 o
   9  10   6      276.00      246.32     28.39 o
  -5  11   6      330.90      351.53     26.85 o
  -4  11   6      260.50      256.65     22.26 o
  -3  11   6        1.12       -3.62      9.78 o
  -2  11   6      581.28      594.60     18.38 o
  -1  11   6        0.45        2.45      7.22 o
   0  11   6      873.65      866.15     31.81 o
   1  11   6        1.82        3.76      3.62 o
   2  11   6      819.71      829.61     18.79 o
   3  11   6     1784.65     1817.69     41.84 o
   4  11   6      255.38      280.73     10.86 o
   5  11   6       10.39        8.74      7.46 o
   6  11   6       90.50      105.90     11.50 o
   7  11   6      310.99      335.46     18.98 o
   8  11   6      164.57      172.14     15.59 o
   9  11   6      126.06      125.32     15.70 o
  -4  12   6        9.51       -6.89     13.03 o
  -3  12   6        6.58        5.76     12.16 o
  -2  12   6       29.65       25.85      7.03 o
  -1  12   6        4.02        7.51      7.41 o
   0  12   6       13.82       11.45      4.38 o
   1  12   6      450.56      448.49     34.22 o
   2  12   6       90.62       88.94     12.97 o
   3  12   6       18.85       30.04      4.06 o
   4  12   6     1331.21     1319.45     45.96 o
   5  12   6        4.28        7.75      7.78 o
   6  12   6       63.87       63.25     10.47 o
   7  12   6        4.65      -10.92      9.74 o
   8  12   6        7.15        8.85     22.19 o
  -3  13   6        2.82        1.99     12.43 o
  -2  13   6      305.27      302.71     14.64 o
  -1  13   6        3.81       -0.17      7.57 o
   0  13   6      235.08      250.98     27.56 o
   1  13   6       28.96       28.64     19.11 o
   2  13   6      597.57      581.28     64.12 o
   3  13   6      781.91      771.85     43.32 o
   4  13   6       59.35       72.08      5.38 o
   5  13   6       21.46       29.27      7.90 o
   6  13   6      209.66      230.62     26.39 o
   7  13   6      380.73      385.60     20.67 o
  -1  14   6      249.77      313.35     29.57 o
   0  14   6       28.55       38.72     20.57 o
   1  14   6       55.05       61.16     21.20 o
   2  14   6        1.14        9.05     13.84 o
   3  14   6      112.50      140.98     22.24 o
   4  14   6        0.14       -4.92     17.57 o
   5  14   6      224.31      271.77     13.91 o
   6  14   6       22.42       20.80      9.53 o
   1  15   6       25.05       26.52     21.94 o
   2  15   6        0.71      -21.21     20.26 o
   3  15   6      617.96      599.11     29.88 o
   4  15   6       15.24       28.52     18.50 o
  -2 -13   7       27.84        7.09     22.26 o
  -1 -13   7      370.92      360.83     34.49 o
   0 -13   7       16.64       33.93     23.90 o
  -5 -12   7      262.39      277.47     34.43 o
  -4 -12   7       40.29       41.81     23.31 o
  -3 -12   7       29.00       26.38     19.16 o
  -2 -12   7       59.31       80.05     22.38 o
  -1 -12   7       16.44       10.28     20.10 o
   0 -12   7      137.94      155.05     26.21 o
   1 -12   7        7.54       13.52     22.81 o
   2 -12   7       31.98       -1.94     11.63 o
  -6 -11   7      212.65      213.07     33.47 o
  -5 -11   7       27.23       30.92     23.59 o
  -4 -11   7       11.92       34.12     20.69 o
  -3 -11   7     1473.85     1482.34     49.35 o
  -2 -11   7        4.24        1.92     11.91 o
  -1 -11   7      530.42      496.73     37.36 o
   0 -11   7       52.57       81.21     22.26 o
   1 -11   7      165.91      149.01     24.20 o
   2 -11   7        7.94        1.59     10.83 o
   3 -11   7      145.33      155.58     15.82 o
   4 -11   7      219.59      245.86     19.56 o
  -7 -10   7      115.83      146.32     32.12 o
  -6 -10   7       78.24       74.39     24.88 o
  -5 -10   7      722.64      750.07     50.22 o
  -4 -10   7        5.07       44.85     19.83 o
  -3 -10   7      101.84      127.39     14.34 o
  -2 -10   7       79.82       84.55     12.78 o
  -1 -10   7       83.92       86.86     12.32 o
   0 -10   7      343.48      298.26     27.69 o
   1 -10   7        0.15        1.36     18.37 o
   2 -10   7     1163.61     1133.47     48.75 o
   3 -10   7       96.09       94.93     17.75 o
   4 -10   7      217.63      218.47     38.46 o
   5 -10   7       27.62       41.76     14.37 o
  -7  -9   7      154.58      165.62     29.86 o
  -6  -9   7      135.08      124.50     26.55 o
  -5  -9   7      490.22      464.99     40.72 o
  -4  -9   7       10.70        6.17     18.24 o
  -3  -9   7      140.67      147.41     13.93 o
  -2  -9   7      546.14      552.60     24.33 o
  -1  -9   7      894.86      937.20     33.00 o
   0  -9   7       35.10       37.55     16.16 o
   1  -9   7       97.81       99.57     11.52 o
   2  -9   7      376.92      346.98     18.36 o
   3  -9   7       49.70       60.00     13.39 o
   4  -9   7       30.13       29.86     14.71 o
   5  -9   7        9.31       12.22     12.59 o
   6  -9   7       44.83       57.88     33.18 o
  -8  -8   7        1.89       -1.65     25.70 o
  -7  -8   7      312.68      292.66     34.45 o
  -6  -8   7      120.46      136.38     25.76 o
  -5  -8   7      328.92      328.91     31.25 o
  -4  -8   7       75.99       75.07     18.59 o
  -3  -8   7      366.73      360.45     19.64 o
  -2  -8   7     5437.89     5376.12    149.88 o
  -1  -8   7        7.37        3.81      8.34 o
   0  -8   7     1858.72     1905.63    104.82 o
   1  -8   7        7.05       -4.44      8.32 o
   2  -8   7      816.83      811.26     76.83 o
   3  -8   7        6.45        6.88      9.65 o
   4  -8   7      687.02      679.21     36.91 o
   5  -8   7      251.02      240.44     18.24 o
   6  -8   7      719.62      700.18     30.53 o
   7  -8   7      368.19      352.30     36.74 o
  -8  -7   7      353.13      373.40     38.85 o
  -7  -7   7       53.07       25.69     21.08 o
  -6  -7   7      366.76      352.38     33.14 o
  -5  -7   7     2242.62     2038.71     92.83 o
  -4  -7   7       79.26       98.99     11.14 o
  -3  -7   7       38.94       39.56     12.49 o
  -2  -7   7      136.35      159.79     12.41 o
  -1  -7   7      812.00      801.65     28.14 o
   0  -7   7      364.36      348.83     17.30 o
   1  -7   7       54.14       63.85     31.90 o
   2  -7   7       35.59       33.90     10.45 o
   3  -7   7       95.38       82.70     10.81 o
   4  -7   7      522.06      514.90     23.36 o
   5  -7   7      378.26      369.46     44.15 o
   6  -7   7      118.97      131.77     15.36 o
   7  -7   7      168.04      187.86     30.59 o
  -8  -6   7       23.75       12.74     22.14 o
  -7  -6   7       26.36       30.18     20.54 o
  -6  -6   7      434.17      373.94     34.04 o
  -5  -6   7        3.26       23.25     16.79 o
  -4  -6   7     2286.71     2368.36     70.09 o
  -3  -6   7      172.82      172.35     12.45 o
  -2  -6   7     1912.95     1774.79     53.42 o
  -1  -6   7      335.58      334.91     16.23 o
   0  -6   7      733.37      795.73     26.92 o
   1  -6   7      204.62      214.37     13.11 o
   2  -6   7      590.75      603.74     22.74 o
   3  -6   7      137.03      130.96     11.83 o
   4  -6   7      926.46      932.57     72.52 o
   5  -6   7      959.84      949.95     50.75 o
   6  -6   7       12.22       13.61     17.36 o
   7  -6   7       11.44        1.78     12.23 o
   8  -6   7       99.70      107.40     19.93 o
  -9  -5   7      107.34       66.53     25.56 o
  -8  -5   7      422.97      395.90     36.80 o
  -7  -5   7       21.98       31.62     19.32 o
  -6  -5   7     1128.75     1324.39     67.37 o
  -5  -5   7      401.50      397.81     19.01 o
  -4  -5   7      437.60      432.38     19.81 o
  -3  -5   7      179.39      180.75     12.24 o
  -2  -5   7       71.35       66.61      9.12 o
  -1  -5   7      954.76      932.62     51.88 o
   0  -5   7      140.43      138.64      7.70 o
   1  -5   7     3353.27     3319.13     64.61 o
   2  -5   7      346.86      336.98     11.31 o
   3  -5   7     4115.70     3941.74    151.31 o
   4  -5   7      394.54      384.25     18.45 o
   5  -5   7     2183.88     2124.51     63.63 o
   6  -5   7      146.72      145.80     27.88 o
   7  -5   7      107.77      116.22     21.13 o
   8  -5   7      265.01      243.41     20.07 o
  -9  -4   7        0.63        9.91     22.93 o
  -8  -4   7       75.59      103.44     24.82 o
  -7  -4   7      411.42      437.01     37.69 o
  -6  -4   7       36.21       51.98     17.88 o
  -5  -4   7       14.53       18.54      8.54 o
  -4  -4   7     2776.09     2799.12     80.77 o
  -3  -4   7     1651.34     1692.75     40.93 o
  -2  -4   7     2223.56     2304.77     56.90 o
  -1  -4   7       37.77       55.30      9.51 o
   0  -4   7       46.53       48.03      5.28 o
   1  -4   7       19.61       21.38      4.09 o
   2  -4   7        3.51        0.86      3.65 o
   3  -4   7       49.05       65.25      7.71 o
   4  -4   7       20.00       31.32      9.05 o
   5  -4   7      918.61      883.16     31.79 o
   6  -4   7        2.07        6.82     10.64 o
   7  -4   7        7.55        8.05     11.42 o
   8  -4   7      217.19      214.95     18.39 o
   9  -4   7      358.95      361.88     23.91 o
  -9  -3   7       11.67       37.40     21.66 o
  -8  -3   7      171.53      166.10     25.49 o
  -7  -3   7        1.63        4.58     16.36 o
  -6  -3   7      536.41      524.29     24.49 o
  -5  -3   7       26.70       32.64      8.52 o
  -4  -3   7       69.04       61.74      7.15 o
  -3  -3   7    11490.12    12179.04    266.47 o
  -2  -3   7      139.52      161.25     14.29 o
  -1  -3   7     2396.54     2224.40     51.56 o
   0  -3   7       54.77       51.82      6.48 o
   1  -3   7     2530.03     2412.46     47.51 o
   2  -3   7       32.15       35.06      4.11 o
   3  -3   7     4401.18     4331.10    114.83 o
   4  -3   7      544.25      543.79     16.98 o
   5  -3   7     5063.05     5066.55    139.03 o
   6  -3   7     1623.77     1609.89     50.48 o
   7  -3   7       16.54        8.72     11.33 o
   8  -3   7      301.82      312.79     20.68 o
   9  -3   7       26.06       25.45     15.26 o
  -9  -2   7      485.50      450.90     40.81 o
  -8  -2   7      389.73      398.43     33.91 o
  -7  -2   7      659.16      598.95     39.39 o
  -6  -2   7      978.79      964.45     34.15 o
  -5  -2   7      845.65      837.69     24.12 o
  -4  -2   7       36.96       37.40      7.18 o
  -3  -2   7     1414.68     1425.46     35.17 o
  -2  -2   7     1203.31     1401.18     81.80 o
  -1  -2   7       78.63       94.80      6.33 o
   0  -2   7      534.04      610.63     17.07 o
   1  -2   7        7.87       15.01      4.37 o
   2  -2   7      506.72      475.64     24.00 o
   3  -2   7        1.92        9.42      3.33 o
   4  -2   7     4737.64     4686.04     89.91 o
   5  -2   7     1239.76     1241.81     29.03 o
   6  -2   7      745.76      729.96     27.39 o
   7  -2   7       54.64       52.86     11.55 o
   8  -2   7      470.42      477.70     24.59 o
   9  -2   7       12.91       14.50     15.94 o
  -9  -1   7       99.02      103.59     24.79 o
  -8  -1   7       74.29       78.75     20.69 o
  -7  -1   7      261.83      216.32     25.74 o
  -6  -1   7       94.50       89.64     10.22 o
  -5  -1   7      239.33      236.98     14.32 o
  -4  -1   7      167.30      202.67     12.67 o
  -3  -1   7     4487.93     4579.72    102.59 o
  -2  -1   7      822.90      902.71     23.89 o
  -1  -1   7     4286.47     4090.86     91.56 o
   0  -1   7      717.87      846.65     18.68 o
   1  -1   7     1174.64     1055.01     40.84 o
   2  -1   7      174.86      206.66      6.65 o
   3  -1   7     3048.89     3282.87    129.60 o
   4  -1   7      145.74      121.63      9.21 o
   5  -1   7      780.43      737.72     20.57 o
   6  -1   7     1966.16     1878.38     39.10 o
   7  -1   7       24.84       23.61     10.34 o
   8  -1   7      819.10      762.97     30.76 o
   9  -1   7        1.54        2.99     17.69 o
  -9   0   7     1287.33     1222.44     64.90 o
  -8   0   7       90.89       84.44     22.03 o
  -7   0   7      381.69      425.68     23.40 o
  -6   0   7      164.53      144.88     10.85 o
  -5   0   7      191.42      197.19     11.21 o
  -4   0   7      529.52      578.67     21.55 o
  -3   0   7     2976.19     2945.96     81.57 o
  -2   0   7     1469.78     1389.35     33.77 o
  -1   0   7       37.03       36.65      4.96 o
   0   0   7     5887.23     5718.84    156.59 o
   1   0   7     1108.08     1197.55     34.62 o
   2   0   7    11838.69    12097.68    260.25 o
   3   0   7      665.70      704.74     18.91 o
   4   0   7     6901.95     6989.29    132.66 o
   5   0   7      569.93      610.10     15.40 o
   6   0   7     3004.95     3022.77     60.16 o
   7   0   7      991.55      980.47     23.54 o
   8   0   7      529.24      538.59     46.87 o
   9   0   7       62.98       65.24     19.93 o
  -9   1   7       10.20       34.95     19.51 o
  -8   1   7       61.72       77.12     24.30 o
  -7   1   7      122.56      120.51     21.03 o
  -6   1   7      582.52      562.24     25.12 o
  -5   1   7     1314.31     1315.95     34.41 o
  -4   1   7     1613.73     1621.40     39.91 o
  -3   1   7     1117.85     1092.57     28.12 o
  -2   1   7     2401.10     2387.07     66.70 o
  -1   1   7     3266.94     3362.58     80.61 o
   0   1   7      222.28      227.91     11.94 o
   1   1   7      599.37      647.13     45.85 o
   2   1   7     1898.13     1964.57     39.08 o
   3   1   7      280.17      302.89     17.45 o
   4   1   7      375.41      424.73     20.52 o
   5   1   7      431.95      432.63     12.29 o
   6   1   7     1215.84     1208.70     26.84 o
   7   1   7      631.57      615.07     17.23 o
   8   1   7     1494.21     1503.54     38.64 o
   9   1   7      308.39      275.31     26.15 o
  -9   2   7      522.54      504.58     38.14 o
  -8   2   7       85.91       62.68     20.49 o
  -7   2   7     1196.71     1150.84     40.60 o
  -6   2   7     1096.80     1025.10     85.45 o
  -5   2   7       56.21       66.35      8.53 o
  -4   2   7     1235.82     1261.49     32.77 o
  -3   2   7       20.41       13.58      5.53 o
  -2   2   7     2885.34     2871.25     65.68 o
  -1   2   7      196.54      235.52      9.27 o
   0   2   7    18793.96    18940.71    502.51 o
   1   2   7     2063.35     2152.45     49.40 o
   2   2   7    12583.52    12930.08    242.50 o
   3   2   7       19.62       18.56      3.26 o
   4   2   7     4177.30     4197.10     80.85 o
   5   2   7     1086.38     1169.05     25.47 o
   6   2   7     2009.52     2021.10     58.55 o
   7   2   7     1725.43     1668.30     35.78 o
   8   2   7     1162.94     1045.94     29.27 o
   9   2   7      806.10      795.28     30.83 o
  -8   3   7     1122.13     1081.42     40.87 o
  -7   3   7       28.32       26.04     14.73 o
  -6   3   7     1287.68     1267.41     42.55 o
  -5   3   7     1086.39     1048.86     35.63 o
  -4   3   7      155.72      132.37      9.31 o
  -3   3   7        8.36       15.30      6.44 o
  -2   3   7     1243.89     1214.90     26.17 o
  -1   3   7      440.43      403.83     30.41 o
   0   3   7     1198.42     1040.60     59.72 o
   1   3   7     2461.45     2514.20     57.18 o
   2   3   7      665.37      747.83     16.73 o
   3   3   7     2874.93     2893.81     56.35 o
   4   3   7      160.19      166.34      7.14 o
   5   3   7     1885.11     1874.01     38.40 o
   6   3   7      786.68      831.55     19.99 o
   7   3   7     4228.60     3970.17     90.47 o
   8   3   7      171.30      141.14     10.43 o
   9   3   7      311.83      357.13     20.82 o
  10   3   7       56.27       71.84     13.30 o
  -8   4   7        1.65        1.66     13.79 o
  -7   4   7       86.41       88.58     14.75 o
  -6   4   7     1483.60     1424.42     46.49 o
  -5   4   7      371.09      329.81     17.88 o
  -4   4   7     1290.53     1269.89     33.11 o
  -3   4   7      112.03      109.89      8.38 o
  -2   4   7     3397.88     3318.93     75.55 o
  -1   4   7      633.27      641.09     15.28 o
   0   4   7    11237.58    11523.20    412.22 o
   1   4   7       35.23       27.13      3.45 o
   2   4   7     2845.24     2661.35     49.96 o
   3   4   7      448.25      463.57     13.86 o
   4   4   7      799.09      750.39     19.34 o
   5   4   7     1597.10     1624.39     33.70 o
   6   4   7      340.56      315.17     13.33 o
   7   4   7     1149.15     1055.27     28.88 o
   8   4   7        0.31       -5.08      8.69 o
   9   4   7      586.77      635.56     27.78 o
  10   4   7       23.99       30.28     12.56 o
  -8   5   7      385.99      415.14     24.95 o
  -7   5   7        1.98        6.93     12.68 o
  -6   5   7     1232.32     1232.85     42.24 o
  -5   5   7      380.33      357.82     51.43 o
  -4   5   7      453.28      447.91     20.22 o
  -3   5   7       86.42       89.98     10.68 o
  -2   5   7      747.31      748.78     18.18 o
  -1   5   7     2484.71     2358.97     54.30 o
   0   5   7       35.53       38.82      5.64 o
   1   5   7     6552.17     6258.05    118.71 o
   2   5   7        9.45       11.50      3.11 o
   3   5   7    13834.50    13984.72    262.02 o
   4   5   7       95.31       98.23      7.16 o
   5   5   7     2037.13     1981.86     46.83 o
   6   5   7      183.01      181.89      9.54 o
   7   5   7     2470.89     2292.13     54.33 o
   8   5   7      374.18      372.50     19.53 o
   9   5   7      470.82      462.20     36.83 o
  10   5   7      221.29      238.47     18.64 o
  -7   6   7      399.56      370.58     37.28 o
  -6   6   7       87.50      103.14     17.00 o
  -5   6   7     1023.44      955.02     33.93 o
  -4   6   7     1154.91     1139.08     51.59 o
  -3   6   7      412.12      380.06     18.09 o
  -2   6   7     3177.94     3334.10     76.16 o
  -1   6   7      574.62      606.39     33.43 o
   0   6   7        9.35       17.37      6.84 o
   1   6   7      117.27      127.27      7.42 o
   2   6   7      767.83      812.74     40.74 o
   3   6   7      207.79      229.10      9.13 o
   4   6   7       29.13       32.45      4.39 o
   5   6   7      914.32      913.80     25.70 o
   6   6   7      180.75      183.54     17.44 o
   7   6   7      219.97      217.79     23.41 o
   8   6   7     1728.60     1762.37     55.11 o
   9   6   7      144.54      154.37     15.50 o
  10   6   7      447.71      526.23     26.69 o
  -7   7   7       76.53       90.16     15.44 o
  -6   7   7      390.91      406.68     22.14 o
  -5   7   7      626.24      662.28     27.50 o
  -4   7   7        2.23       11.49      9.74 o
  -3   7   7     2045.96     2008.93     48.41 o
  -2   7   7       16.00        7.76      5.67 o
  -1   7   7     5642.92     5626.57    222.27 o
   0   7   7        5.17        0.85      7.40 o
   1   7   7     5718.35     5767.30    128.02 o
   2   7   7        1.18       -0.47      3.88 o
   3   7   7     5970.82     5800.44    155.48 o
   4   7   7       67.85       60.30      6.86 o
   5   7   7     3972.76     3915.82     88.40 o
   6   7   7      309.41      309.83     13.09 o
   7   7   7     1037.02      966.97     33.47 o
   8   7   7     1039.74      984.31     35.15 o
   9   7   7       21.93       15.18     11.95 o
  10   7   7      300.59      343.04     21.89 o
  -6   8   7      133.74      138.75     19.85 o
  -5   8   7      548.60      553.37     25.28 o
  -4   8   7       26.81       22.17     10.48 o
  -3   8   7      567.63      559.85     18.23 o
  -2   8   7       89.11      115.88     14.21 o
  -1   8   7      691.99      631.57     22.50 o
   0   8   7      175.71      167.69      9.18 o
   1   8   7      108.05       99.33      6.96 o
   2   8   7      826.96      783.60     18.79 o
   3   8   7        2.23       18.68      9.94 o
   4   8   7     3284.74     3331.05     91.37 o
   5   8   7       75.98       66.44      6.84 o
   6   8   7      534.20      534.37     22.06 o
   7   8   7      292.54      264.25     16.53 o
   8   8   7     1311.65     1172.61     39.97 o
   9   8   7       39.02       37.63     12.51 o
  10   8   7      245.84      266.44     20.64 o
  -6   9   7       91.20       81.56     19.31 o
  -5   9   7      169.53      169.03     15.76 o
  -4   9   7      140.27      124.89     14.32 o
  -3   9   7     1603.68     1575.07     39.53 o
  -2   9   7        5.27        2.01      6.07 o
  -1   9   7     3937.92     3925.05    130.58 o
   0   9   7        2.41        0.59      6.41 o
   1   9   7      955.04      951.23     23.76 o
   2   9   7      107.04      109.60      5.45 o
   3   9   7      612.04      565.09     14.33 o
   4   9   7       22.47       21.37      6.97 o
   5   9   7      676.71      604.07     18.49 o
   6   9   7     1099.43     1028.60     34.80 o
   7   9   7       40.31       52.10     12.01 o
   8   9   7      665.73      645.65     27.12 o
   9   9   7      288.83      273.06     18.98 o
  -5  10   7      102.71       91.59     14.26 o
  -4  10   7       27.96       22.72     11.57 o
  -3  10   7      579.57      619.97     20.26 o
  -2  10   7      370.93      327.23     13.25 o
  -1  10   7       37.42       46.72     12.06 o
   0  10   7     1099.10     1118.08     36.51 o
   1  10   7      110.42       90.76     12.11 o
   2  10   7     4626.31     4471.57     86.32 o
   3  10   7      319.16      300.37     10.86 o
   4  10   7     1399.54     1499.01     36.09 o
   5  10   7       59.87       67.59      8.90 o
   6  10   7     1288.58     1347.98     42.84 o
   7  10   7      109.34       99.31     12.33 o
   8  10   7      575.72      550.49     25.33 o
   9  10   7       29.03       19.28     12.60 o
  -4  11   7      303.30      312.18     19.33 o
  -3  11   7      685.46      711.74     28.08 o
  -2  11   7      363.52      355.31     13.83 o
  -1  11   7       36.65       25.05      8.50 o
   0  11   7      271.57      275.58     10.86 o
   1  11   7        2.71        5.21      4.42 o
   2  11   7      161.41      140.64      6.90 o
   3  11   7      123.25      103.54      7.04 o
   4  11   7      371.48      358.08     17.16 o
   5  11   7       60.44       71.04     16.83 o
   6  11   7        3.84        8.95      8.65 o
   7  11   7      523.26      509.54     23.01 o
   8  11   7      292.47      332.73     20.11 o
   9  11   7      402.19      403.66     23.22 o
  -4  12   7       74.45       59.20     16.03 o
  -3  12   7       14.38       -2.18     14.20 o
  -2  12   7      766.58      766.55     36.06 o
  -1  12   7        0.18        4.96      8.26 o
   0  12   7     1358.36     1422.96     34.21 o
   1  12   7       35.84       29.93      4.61 o
   2  12   7     2819.42     2822.46     55.76 o
   3  12   7      148.44      134.02      7.55 o
   4  12   7      334.93      367.74     12.95 o
   5  12   7       89.79       77.93      9.55 o
   6  12   7      315.40      309.16     17.18 o
   7  12   7      549.33      555.85     24.70 o
   8  12   7      367.13      370.12     21.11 o
  -2  13   7      324.89      338.49     18.23 o
  -1  13   7       53.21       47.18     16.09 o
   0  13   7       67.61       60.33      5.58 o
   1  13   7       70.69       75.49     20.95 o
   2  13   7       40.69       42.40     12.39 o
   3  13   7      236.82      236.18     36.68 o
   4  13   7       11.32        9.87      5.07 o
   5  13   7      590.47      565.43     21.96 o
   6  13   7        8.57       16.08      9.22 o
   7  13   7     1044.16     1057.58     36.65 o
  -1  14   7        6.81       12.33      8.25 o
   0  14   7       67.71       79.31     22.96 o
   1  14   7      133.39      136.02     25.13 o
   2  14   7     1110.14     1046.72     58.01 o
   3  14   7        0.91        1.95     13.26 o
   4  14   7       11.37        0.83     16.96 o
   5  14   7      187.48      201.54     12.63 o
   6  14   7        0.93       -1.83      8.86 o
   2  15   7        0.29       -1.80     21.68 o
   3  15   7      517.35      597.82     96.55 o
  -4 -12   8      418.30      452.81     39.01 o
  -2 -12   8       47.74       44.55     21.69 o
  -1 -12   8        4.06       -7.17     20.60 o
   0 -12   8       11.31       48.42     23.64 o
   1 -12   8      171.80      120.53     26.87 o
  -5 -11   8      247.07      314.56     35.57 o
  -4 -11   8       21.59       28.36     22.02 o
  -3 -11   8      163.17      129.49     22.96 o
  -2 -11   8       10.09       14.19     19.22 o
  -1 -11   8      134.11      107.78     23.01 o
   0 -11   8      293.56      287.15     30.33 o
   1 -11   8      713.46      726.28     47.91 o
   2 -11   8      428.29      474.92     24.00 o
   3 -11   8       10.70        8.31     12.69 o
  -6 -10   8       93.20       64.75     27.58 o
  -5 -10   8       41.44       52.92     23.88 o
  -4 -10   8       11.39        0.36     19.53 o
  -3 -10   8      180.49      200.82     23.66 o
  -2 -10   8      429.23      433.20     23.95 o
  -1 -10   8      420.08      358.93     32.50 o
   0 -10   8      379.15      381.49     32.27 o
   1 -10   8      216.14      200.42     25.47 o
   2 -10   8       60.87       66.64     12.82 o
   3 -10   8       82.13       90.13     14.19 o
   4 -10   8       61.32       61.18     16.09 o
  -7  -9   8      466.08      420.38     43.45 o
  -6  -9   8        0.55      -11.46     21.46 o
  -5  -9   8       28.79       17.71     22.26 o
  -4  -9   8      127.48      136.47     24.56 o
  -3  -9   8     1367.01     1229.12     42.06 o
  -2  -9   8       63.91      101.44     17.97 o
  -1  -9   8       65.47       40.40     10.71 o
   0  -9   8      223.17      194.75     23.82 o
   1  -9   8      488.27      470.87     34.28 o
   2  -9   8      398.80      395.31     20.53 o
   3  -9   8       75.08       90.96     13.17 o
   4  -9   8      443.90      465.69     32.44 o
   5  -9   8       22.03       29.92     13.72 o
  -7  -8   8       17.25       -1.81     24.48 o
  -6  -8   8      167.51      196.64     29.04 o
  -5  -8   8       13.94        1.03     20.11 o
  -4  -8   8      961.70      979.66     35.65 o
  -3  -8   8      438.67      473.84     23.65 o
  -2  -8   8     1356.55     1283.46     42.51 o
  -1  -8   8        1.10        2.53     10.43 o
   0  -8   8      580.06      567.22     53.72 o
   1  -8   8      336.29      335.64     18.12 o
   2  -8   8      488.01      476.80     21.78 o
   3  -8   8      122.35      132.04     13.62 o
   4  -8   8      251.42      225.17     17.11 o
   5  -8   8      134.35      128.45     15.90 o
   6  -8   8        7.76       16.83     14.27 o
  -8  -7   8      240.51      189.95     30.84 o
  -7  -7   8      181.79      136.97     28.25 o
  -6  -7   8      102.83       97.22     23.78 o
  -5  -7   8      297.81      287.75     30.60 o
  -4  -7   8       30.00       26.85     10.50 o
  -3  -7   8      343.90      300.59     18.47 o
  -2  -7   8       32.61       34.18     21.66 o
  -1  -7   8       18.34       31.74      8.96 o
   0  -7   8      671.88      656.60     44.30 o
   1  -7   8      236.22      235.76     14.70 o
   2  -7   8     2609.53     2530.34     73.11 o
   3  -7   8        6.61       12.70      9.75 o
   4  -7   8      790.60      764.29     29.84 o
   5  -7   8      160.68      153.01     15.69 o
   6  -7   8      169.45      205.05     34.06 o
   7  -7   8        0.78        2.77     13.43 o
  -8  -6   8      637.27      602.66     45.30 o
  -7  -6   8       15.61       25.61     22.54 o
  -6  -6   8      678.70      607.74     45.13 o
  -5  -6   8        7.64        5.57     17.18 o
  -4  -6   8     1338.04     1293.22     42.99 o
  -3  -6   8      130.75      131.46     13.13 o
  -2  -6   8     4343.54     4249.30    119.77 o
  -1  -6   8      151.76      141.94     29.58 o
   0  -6   8      344.44      364.69     17.81 o
   1  -6   8     3063.39     2975.00     83.79 o
   2  -6   8      453.03      451.09     19.98 o
   3  -6   8      357.24      409.05     55.95 o
   4  -6   8     1830.59     1788.73     81.60 o
   5  -6   8      619.49      649.78     69.70 o
   6  -6   8        1.24       12.98     12.01 o
   7  -6   8      952.12      915.98     37.30 o
   8  -6   8      134.00      128.05     18.07 o
  -8  -5   8      386.26      356.86     35.64 o
  -7  -5   8        2.99        7.55     21.13 o
  -6  -5   8      421.12      467.31     39.45 o
  -5  -5   8       96.03       89.73     11.03 o
  -4  -5   8        3.01       14.16      8.84 o
  -3  -5   8      492.69      510.42     21.95 o
  -2  -5   8     1101.82     1077.48     35.72 o
  -1  -5   8     2001.33     1898.16     56.69 o
   0  -5   8      940.81      989.85     32.30 o
   1  -5   8      902.79      924.46     38.39 o
   2  -5   8     1997.05     1927.62     45.41 o
   3  -5   8      492.82      493.80     21.28 o
   4  -5   8       21.07       15.67      9.76 o
   5  -5   8       64.04       62.97     21.93 o
   6  -5   8        0.23        6.67     10.78 o
   7  -5   8       37.98       50.75     13.29 o
   8  -5   8       13.67       14.70     14.03 o
  -9  -4   8      143.81      168.58     29.90 o
  -8  -4   8      544.63      475.65     39.35 o
  -7  -4   8        4.49       -1.09     18.47 o
  -6  -4   8     2035.06     1874.85     86.03 o
  -5  -4   8       15.57       16.97      9.28 o
  -4  -4   8     3449.64     3391.57     97.04 o
  -3  -4   8      145.97      139.36     11.63 o
  -2  -4   8      219.23      207.89     10.22 o
  -1  -4   8      355.89      333.49     20.43 o
   0  -4   8     1187.18     1175.37     29.80 o
   1  -4   8     3223.72     3271.91     73.56 o
   2  -4   8      310.62      295.57     10.94 o
   3  -4   8     1162.19     1226.18     53.24 o
   4  -4   8     3405.51     3367.52    154.59 o
   5  -4   8      938.33      970.99     37.92 o
   6  -4   8     1769.84     1695.46     53.41 o
   7  -4   8     1379.84     1337.02     45.06 o
   8  -4   8       25.84       14.07     16.06 o
   9  -4   8      237.21      223.69     21.08 o
  -9  -3   8       56.21       54.82     25.44 o
  -8  -3   8      152.20      152.86     27.06 o
  -7  -3   8      423.55      449.60     37.83 o
  -6  -3   8      171.38      164.92     13.69 o
  -5  -3   8     1433.91     1501.37     47.41 o
  -4  -3   8       87.07       88.39      8.56 o
  -3  -3   8     1144.88     1148.61     29.80 o
  -2  -3   8       30.94       36.07      6.08 o
  -1  -3   8     4026.20     3993.68     89.98 o
   0  -3   8        1.79        9.26      5.18 o
   1  -3   8     1809.04     1793.98     42.06 o
   2  -3   8      181.79      166.44      9.05 o
   3  -3   8     2131.22     2070.91     55.60 o
   4  -3   8      440.68      475.13     17.78 o
   5  -3   8      462.08      480.12     21.26 o
   6  -3   8      890.96      923.32    100.02 o
   7  -3   8       71.25       60.84     12.46 o
   8  -3   8      344.44      345.87     33.81 o
   9  -3   8      189.10      204.03     19.20 o
  -9  -2   8      384.17      319.88     33.54 o
  -8  -2   8      626.82      533.89     41.72 o
  -7  -2   8       10.81       22.35     19.06 o
  -6  -2   8      657.15      658.71     26.75 o
  -5  -2   8        6.85        4.21      7.22 o
  -4  -2   8     1678.81     1624.46     43.75 o
  -3  -2   8      448.15      477.93     16.25 o
  -2  -2   8        3.45        1.66      5.09 o
  -1  -2   8      589.82      537.81     22.54 o
   0  -2   8      641.79      709.58     19.62 o
   1  -2   8     3869.81     4089.35     70.90 o
   2  -2   8       87.58       66.57      5.86 o
   3  -2   8     3849.18     3933.50     68.39 o
   4  -2   8       70.84       73.94      5.48 o
   5  -2   8      406.00      422.55     19.45 o
   6  -2   8      738.71      751.08     28.47 o
   7  -2   8      469.94      472.04     23.67 o
   8  -2   8       77.68      105.53     19.55 o
   9  -2   8        5.24        4.81     19.24 o
  -9  -1   8      478.88      486.80     41.43 o
  -8  -1   8        6.13        3.16     20.13 o
  -7  -1   8      227.99      213.01     25.50 o
  -6  -1   8      218.61      194.67     23.04 o
  -5  -1   8     6055.15     6062.62    136.10 o
  -4  -1   8      154.06      176.91     13.27 o
  -3  -1   8     3450.89     3437.27     78.59 o
  -2  -1   8        8.06       13.34      5.25 o
  -1  -1   8     2000.89     1924.86     45.48 o
   0  -1   8      824.62      812.39     18.43 o
   1  -1   8     5063.73     5374.68    124.35 o
   2  -1   8     2335.11     2182.52     50.23 o
   3  -1   8     2836.74     2962.52     58.09 o
   4  -1   8     4023.97     4143.52     92.57 o
   5  -1   8       12.36       13.77      6.30 o
   6  -1   8      942.47     1001.35     23.48 o
   7  -1   8      187.22      204.57     15.92 o
   8  -1   8      542.52      556.27     42.78 o
   9  -1   8      219.53      219.54     26.54 o
  -9   0   8       12.48       15.06     20.11 o
  -8   0   8      113.06       83.93     21.52 o
  -7   0   8      117.09      109.73     14.98 o
  -6   0   8        0.43       -3.08      7.98 o
  -5   0   8       35.74       18.54      7.51 o
  -4   0   8        8.66        7.75      7.59 o
  -3   0   8     3539.56     3642.07    100.50 o
  -2   0   8     1162.83     1168.27     29.54 o
  -1   0   8      295.03      265.60     11.07 o
   0   0   8     4237.49     4388.94     85.36 o
   1   0   8     1089.65     1132.57     27.84 o
   2   0   8      348.30      292.45     12.83 o
   3   0   8       45.04       63.55      4.90 o
   4   0   8       32.21       52.00      5.29 o
   5   0   8       17.27       13.65      4.00 o
   6   0   8       20.92       22.86      5.56 o
   7   0   8        2.17       -0.57      6.94 o
   8   0   8        7.23       10.84     11.23 o
   9   0   8      376.88      378.54     31.74 o
  -8   1   8      197.29      182.71     26.26 o
  -7   1   8     1486.38     1501.19     50.01 o
  -6   1   8        4.69        3.63      8.76 o
  -5   1   8     3931.80     3872.29     89.35 o
  -4   1   8       18.55       19.34      6.77 o
  -3   1   8     1274.52     1228.20     38.01 o
  -2   1   8     1039.58     1037.08     26.94 o
  -1   1   8     1164.36     1166.43     27.13 o
   0   1   8     1228.39     1246.50     26.45 o
   1   1   8      862.95      941.38     62.43 o
   2   1   8     1856.64     1717.02     34.84 o
   3   1   8     1820.73     2061.41     45.42 o
   4   1   8     4221.37     4298.09     74.54 o
   5   1   8     1581.67     1679.70     35.03 o
   6   1   8     2503.57     2532.24     51.29 o
   7   1   8      113.36       99.42     10.23 o
   8   1   8      206.24      219.34     12.47 o
   9   1   8        2.12       -2.65     16.75 o
  -8   2   8      109.43      119.92     16.29 o
  -7   2   8       32.08       25.77     13.60 o
  -6   2   8      212.27      233.80     17.34 o
  -5   2   8        1.03       -8.94      7.77 o
  -4   2   8     1863.80     1913.75     60.33 o
  -3   2   8       76.19       83.71      7.65 o
  -2   2   8     2919.99     2843.36     79.27 o
  -1   2   8        8.10       12.89      4.15 o
   0   2   8     4083.44     3876.94     75.68 o
   1   2   8        2.45        4.84      4.75 o
   2   2   8     1267.13     1220.99     25.74 o
   3   2   8      368.58      384.69     19.88 o
   4   2   8      452.31      413.54     11.80 o
   5   2   8     2727.24     2761.95     54.97 o
   6   2   8       72.24       71.48      8.06 o
   7   2   8      140.56      186.03     13.50 o
   8   2   8       22.30       25.03      8.10 o
   9   2   8     1016.03     1050.82     37.63 o
  -8   3   8      137.95      143.30     17.67 o
  -7   3   8      424.87      436.56     24.53 o
  -6   3   8        1.51       -0.56     17.34 o
  -5   3   8      193.74      153.91     11.25 o
  -4   3   8       12.02       13.49      7.47 o
  -3   3   8      131.23      113.83      8.71 o
  -2   3   8     1236.09     1218.66     26.70 o
  -1   3   8       90.01      106.08     10.00 o
   0   3   8      114.20       76.66      5.75 o
   1   3   8     2240.43     2245.69     51.92 o
   2   3   8     3004.51     2887.93     56.41 o
   3   3   8      443.06      374.52     12.09 o
   4   3   8      948.06      921.35     20.79 o
   5   3   8      273.91      296.44     12.58 o
   6   3   8      589.38      564.66     18.51 o
   7   3   8       85.33       82.08      8.81 o
   8   3   8      215.88      202.53     12.01 o
   9   3   8       28.61       29.64     17.99 o
  10   3   8       65.88       82.07     13.41 o
  -8   4   8      148.20      165.02     28.25 o
  -7   4   8       98.31       60.21     13.73 o
  -6   4   8     2172.94     2187.32     66.92 o
  -5   4   8       65.87       83.51     21.17 o
  -4   4   8     1519.92     1572.01     40.26 o
  -3   4   8        7.91       14.46      6.91 o
  -2   4   8     4888.90     4844.48    108.91 o
  -1   4   8       32.33       33.49     15.76 o
   0   4   8     3013.06     2865.57     79.33 o
   1   4   8     3574.13     3764.62     72.68 o
   2   4   8      157.86      164.52     16.82 o
   3   4   8     3818.49     3659.84     63.67 o
   4   4   8      788.22      784.02     18.43 o
   5   4   8     2365.98     2265.62     45.76 o
   6   4   8       57.43       67.61      7.35 o
   7   4   8     1341.32     1297.35     33.85 o
   8   4   8      275.01      227.27     15.61 o
   9   4   8     1238.05     1198.90     41.45 o
  10   4   8        4.61        8.27     12.10 o
  -8   5   8      581.70      549.30     29.80 o
  -7   5   8       12.45        1.62     13.16 o
  -6   5   8      184.27      188.44     16.70 o
  -5   5   8       24.29       24.39     14.84 o
  -4   5   8       66.84       66.94     10.80 o
  -3   5   8      171.57      174.29     10.40 o
  -2   5   8      169.37      162.23      9.61 o
  -1   5   8     3603.17     3701.46     83.94 o
   0   5   8       30.87       36.31      5.71 o
   1   5   8     1996.20     1962.10     45.11 o
   2   5   8      825.54      865.26     23.94 o
   3   5   8      289.78      280.35      9.45 o
   4   5   8       31.54       30.06      5.49 o
   5   5   8       35.96       45.47      6.41 o
   6   5   8      750.79      747.00     21.65 o
   7   5   8      300.51      290.71     13.63 o
   8   5   8      325.82      317.55     18.82 o
   9   5   8      142.14      132.82     14.47 o
  10   5   8      341.55      362.99     22.13 o
  -7   6   8       19.42       12.30     17.73 o
  -6   6   8     2069.37     2062.28     64.00 o
  -5   6   8      322.75      345.73     63.02 o
  -4   6   8      415.12      386.58     19.66 o
  -3   6   8      265.22      282.97     15.58 o
  -2   6   8      443.74      440.86     14.82 o
  -1   6   8      721.14      714.07     24.58 o
   0   6   8      371.57      391.45     20.08 o
   1   6   8     2065.63     2062.59    100.62 o
   2   6   8        0.56        2.50      3.97 o
   3   6   8     2411.93     2268.93     45.23 o
   4   6   8      519.08      520.98     13.81 o
   5   6   8     1291.44     1191.84     30.69 o
   6   6   8      130.91      138.43      9.05 o
   7   6   8     1480.09     1401.98     50.98 o
   8   6   8        2.56       19.37     10.53 o
   9   6   8      409.38      417.42     22.50 o
  10   6   8      337.33      342.29     21.77 o
  -7   7   8      205.20      187.69     23.94 o
  -6   7   8       74.57       58.59     19.01 o
  -5   7   8      833.47      833.86     32.25 o
  -4   7   8        2.86       -1.42      9.52 o
  -3   7   8      213.91      220.48     14.26 o
  -2   7   8      148.37      125.51      7.70 o
  -1   7   8     3788.01     3715.27     84.70 o
   0   7   8       68.18       65.04     10.11 o
   1   7   8     2304.93     2259.61     52.86 o
   2   7   8      422.44      431.79     17.18 o
   3   7   8     1432.90     1390.50     41.00 o
   4   7   8     1219.09     1169.83     25.44 o
   5   7   8      183.96      202.13     10.19 o
   6   7   8     2129.50     2178.15     51.93 o
   7   7   8       53.81       42.97     10.28 o
   8   7   8      954.38      943.87     34.28 o
   9   7   8       19.79       28.58     11.68 o
  10   7   8      412.59      437.41     25.56 o
  -6   8   8       52.16       62.94     14.33 o
  -5   8   8       17.88        2.45     11.81 o
  -4   8   8      149.68      166.93     26.06 o
  -3   8   8      306.64      312.82     13.83 o
  -2   8   8       10.87       11.12      8.96 o
  -1   8   8       29.20       24.08      6.66 o
   0   8   8     2557.85     2486.25     58.25 o
   1   8   8      210.70      219.30     14.21 o
   2   8   8      442.25      451.09     16.88 o
   3   8   8     1376.41     1346.49     40.20 o
   4   8   8      150.48      159.67      9.09 o
   5   8   8      608.02      557.29     18.07 o
   6   8   8      252.36      257.61     12.82 o
   7   8   8       19.99       21.03      9.69 o
   8   8   8      358.22      356.99     19.91 o
   9   8   8        1.81        7.06     11.90 o
  10   8   8      561.78      493.58     26.33 o
  -6   9   8       31.19       37.42     14.33 o
  -5   9   8      943.67     1010.17     37.35 o
  -4   9   8      227.07      235.96     16.87 o
  -3   9   8      835.04      873.45     25.33 o
  -2   9   8        0.10       -0.12      6.79 o
  -1   9   8     1023.37     1058.40     34.42 o
   0   9   8      357.99      378.99     37.64 o
   1   9   8     1287.99     1233.18     26.65 o
   2   9   8     2466.39     2440.64     44.00 o
   3   9   8      456.09      445.48     15.59 o
   4   9   8     3493.64     3400.84     77.85 o
   5   9   8        1.77       -0.30      6.01 o
   6   9   8      897.41      939.23     37.73 o
   7   9   8       13.13       17.28     10.10 o
   8   9   8      762.70      777.12     31.04 o
   9   9   8      312.69      319.23     20.52 o
  -5  10   8       14.36        7.90     13.07 o
  -4  10   8      183.62      194.16     16.15 o
  -3  10   8      199.62      213.45     12.16 o
  -2  10   8      662.31      660.05     20.24 o
  -1  10   8       34.85       38.14      9.13 o
   0  10   8     2538.01     2469.31     56.72 o
   1  10   8       41.15       50.08      6.31 o
   2  10   8      258.51      267.39     13.34 o
   3  10   8       73.65       65.80      5.62 o
   4  10   8       53.34       62.31      7.20 o
   5  10   8        0.83        8.52      6.32 o
   6  10   8      332.29      313.14     21.56 o
   7  10   8       90.11       87.74     11.81 o
   8  10   8        8.47        7.36     11.47 o
   9  10   8      229.94      259.97     19.19 o
  -4  11   8      225.92      231.35     24.44 o
  -3  11   8      368.23      401.14     20.74 o
  -2  11   8       79.95       81.26      8.88 o
  -1  11   8      103.21      119.28     11.38 o
   0  11   8      381.26      363.46     16.92 o
   1  11   8       57.66       53.48      8.74 o
   2  11   8      395.05      410.91     12.30 o
   3  11   8       11.09        6.88      4.84 o
   4  11   8     1711.78     1625.19     48.65 o
   5  11   8        0.02       -1.09      7.88 o
   6  11   8     1854.86     1783.34     54.26 o
   7  11   8       14.68       10.90     10.05 o
   8  11   8       82.33       81.59     13.26 o
  -3  12   8       30.69       46.09     12.15 o
  -2  12   8      492.71      479.68     17.67 o
  -1  12   8       38.80       31.46     22.55 o
   0  12   8      842.24      858.53     65.64 o
   1  12   8      132.22      145.94      7.94 o
   2  12   8      150.98      165.38      8.55 o
   3  12   8      401.00      423.21     12.83 o
   4  12   8       95.62      106.96      9.81 o
   5  12   8      967.70      979.27     33.01 o
   6  12   8       10.36        7.16      9.14 o
   7  12   8       41.12       53.27     11.11 o
   8  12   8      101.05      106.29     14.31 o
  -2  13   8        2.01       11.55      8.35 o
  -1  13   8      147.05      150.96     12.68 o
   0  13   8      169.85      187.59     13.16 o
   1  13   8      105.38      111.15      6.47 o
   2  13   8      305.95      312.29     10.66 o
   3  13   8      457.70      495.35     13.63 o
   4  13   8      324.19      335.16     15.74 o
   5  13   8        6.99        8.38      8.19 o
   6  13   8      156.82      144.97     12.70 o
   7  13   8      152.04      127.29     13.28 o
   0  14   8      477.93      549.15     21.08 o
   1  14   8      500.86      506.63     40.89 o
   2  14   8        9.19      -10.23     20.82 o
   3  14   8      507.10      585.13     50.78 o
   4  14   8       14.39       11.23      4.72 o
   5  14   8      160.25      173.42     13.00 o
   6  14   8       27.28       31.20      9.68 o
  -2 -12   9       53.68       60.11     24.20 o
  -1 -12   9      291.12      306.76     32.89 o
   0 -12   9        3.65      -20.23     22.77 o
  -4 -11   9       13.59        6.10     21.71 o
  -3 -11   9       15.01       10.55     19.42 o
  -2 -11   9        4.97       12.64     19.73 o
  -1 -11   9        1.93       -2.64     20.79 o
   0 -11   9       72.15       55.22     23.41 o
   1 -11   9      247.88      256.56     31.63 o
   2 -11   9      197.98      182.49     28.77 o
  -5 -10   9      682.84      695.63     51.31 o
  -4 -10   9       34.45       26.81     21.74 o
  -3 -10   9      378.03      404.21     36.81 o
  -2 -10   9       44.05       40.91     13.23 o
  -1 -10   9      511.40      510.76     38.93 o
   0 -10   9       72.80       69.31     22.05 o
   1 -10   9      183.17      160.34     25.14 o
   2 -10   9       34.94       45.79     12.83 o
   3 -10   9      190.20      219.68     18.04 o
   4 -10   9      316.33      318.55     41.65 o
  -6  -9   9        4.07        3.78     25.42 o
  -5  -9   9       58.36       43.25     23.08 o
  -4  -9   9       98.94      107.70     24.83 o
  -3  -9   9       43.25       24.06     20.12 o
  -2  -9   9      182.98      192.55     39.28 o
  -1  -9   9      207.49      227.72     16.23 o
   0  -9   9      651.03      519.58     35.94 o
   1  -9   9       18.15       17.50     18.36 o
   2  -9   9      387.55      381.73     53.53 o
   3  -9   9      175.35      185.97     16.12 o
   4  -9   9      262.41      265.55     22.58 o
   5  -9   9       78.73       50.75     15.02 o
  -7  -8   9      474.58      481.76     43.46 o
  -6  -8   9        2.57       -0.29     23.50 o
  -5  -8   9      431.05      402.54     36.09 o
  -4  -8   9      308.31      274.38     29.90 o
  -3  -8   9      205.59      227.32     16.58 o
  -2  -8   9        9.29        9.91     21.09 o
  -1  -8   9       30.76       33.13     10.87 o
   0  -8   9      179.20      187.27     23.21 o
   1  -8   9      487.82      522.15     35.55 o
   2  -8   9      437.21      454.13     22.07 o
   3  -8   9      157.85      143.84     14.72 o
   4  -8   9      311.47      340.81     21.20 o
   5  -8   9      165.84      160.64     17.33 o
   6  -8   9      156.64      167.94     18.77 o
  -7  -7   9      283.37      245.89     32.61 o
  -6  -7   9       30.37       33.93     23.76 o
  -5  -7   9       37.09       27.06     19.88 o
  -4  -7   9      518.04      538.92     25.78 o
  -3  -7   9       70.33       68.41     12.40 o
  -2  -7   9      640.61      670.73     27.51 o
  -1  -7   9      109.89       93.65     11.92 o
   0  -7   9     4545.47     4273.21    120.40 o
   1  -7   9      234.54      258.57     25.31 o
   2  -7   9      387.83      421.63     27.56 o
   3  -7   9        3.85        3.27     10.01 o
   4  -7   9      454.89      443.80     38.30 o
   5  -7   9      141.67      173.95     28.00 o
   6  -7   9      131.44      130.53     27.86 o
   7  -7   9       63.80       48.39     16.23 o
  -8  -6   9      457.35      500.79     45.50 o
  -7  -6   9      438.02      403.29     38.07 o
  -6  -6   9       29.99       30.08     21.20 o
  -5  -6   9        2.93       -6.57     19.09 o
  -4  -6   9      534.21      554.65     25.21 o
  -3  -6   9      161.96      164.70     18.91 o
  -2  -6   9        8.90        0.39      9.40 o
  -1  -6   9      989.31      911.84     31.78 o
   0  -6   9      359.55      352.76     24.87 o
   1  -6   9       19.64       19.31      9.01 o
   2  -6   9      285.66      257.63     22.57 o
   3  -6   9      448.11      417.40     21.58 o
   4  -6   9      511.69      516.21     23.60 o
   5  -6   9      467.54      439.45     23.39 o
   6  -6   9       72.41       69.18     14.50 o
   7  -6   9       92.19       91.38     29.71 o
  -8  -5   9      466.47      447.69     40.86 o
  -7  -5   9       24.72       33.88     23.08 o
  -6  -5   9      761.49      700.59     47.56 o
  -5  -5   9       66.55       64.88     15.32 o
  -4  -5   9      726.33      720.11     28.81 o
  -3  -5   9     1773.50     1677.45     52.07 o
  -2  -5   9     2140.16     2119.23     63.55 o
  -1  -5   9        1.64        7.48      8.61 o
   0  -5   9     1250.90     1141.77     37.03 o
   1  -5   9      135.03      133.39     11.55 o
   2  -5   9      630.27      607.22     23.64 o
   3  -5   9     2095.85     2073.05     63.97 o
   4  -5   9       14.83       18.73     10.22 o
   5  -5   9       32.31       33.38     11.26 o
   6  -5   9        3.11        1.91     14.08 o
   7  -5   9      722.04      697.36     41.54 o
   8  -5   9        0.15        7.50     20.39 o
  -8  -4   9      923.31      923.49     55.20 o
  -7  -4   9      204.64      173.39     25.93 o
  -6  -4   9       64.63       77.10     20.94 o
  -5  -4   9      921.77      887.00     32.52 o
  -4  -4   9      546.07      563.61     23.80 o
  -3  -4   9      195.45      179.53     13.66 o
  -2  -4   9       27.29       42.46      9.15 o
  -1  -4   9     1588.52     1528.21     47.19 o
   0  -4   9       51.19       51.85      6.90 o
   1  -4   9     3161.70     3091.04     74.78 o
   2  -4   9      160.85      135.54     11.39 o
   3  -4   9     2559.55     2503.70     72.31 o
   4  -4   9      648.92      678.74     37.19 o
   5  -4   9     3330.10     3436.54     97.96 o
   6  -4   9       74.77       64.88     12.49 o
   7  -4   9      503.58      494.86     44.12 o
   8  -4   9      675.10      649.30     30.74 o
  -8  -3   9      608.21      570.77     44.41 o
  -7  -3   9      179.75      134.40     25.06 o
  -6  -3   9      196.52      206.29     15.68 o
  -5  -3   9       85.70      105.71     12.03 o
  -4  -3   9      198.05      204.25     18.47 o
  -3  -3   9     1676.03     1688.25     41.74 o
  -2  -3   9     3114.76     2993.91     88.05 o
  -1  -3   9       10.19       13.44      6.03 o
   0  -3   9       63.58       74.47     10.75 o
   1  -3   9      148.05      166.05     10.91 o
   2  -3   9      450.76      485.66     22.85 o
   3  -3   9     1089.27     1044.92     51.42 o
   4  -3   9      135.32      120.44     14.13 o
   5  -3   9      426.80      465.33     30.92 o
   6  -3   9        5.29       23.10     10.69 o
   7  -3   9      310.80      320.84     20.00 o
   8  -3   9       52.86       54.77     14.14 o
   9  -3   9      115.44      118.39     18.02 o
  -8  -2   9       95.71      100.30     24.70 o
  -7  -2   9      278.08      216.56     28.20 o
  -6  -2   9       45.92       46.14     11.60 o
  -5  -2   9     1586.23     1551.35     70.89 o
  -4  -2   9       90.42       87.97      8.90 o
  -3  -2   9      924.50      933.78     33.31 o
  -2  -2   9      936.19      949.55     25.88 o
  -1  -2   9     8764.12     8940.28    196.85 o
   0  -2   9      163.32      195.20     10.00 o
   1  -2   9     3516.35     3602.36     63.17 o
   2  -2   9       87.04       89.84      6.78 o
   3  -2   9     4000.29     3924.08     94.81 o
   4  -2   9       54.30       56.65      5.65 o
   5  -2   9     1114.97     1153.12     38.39 o
   6  -2   9      179.14      160.31     14.40 o
   7  -2   9      438.93      440.80     26.95 o
   8  -2   9     1861.60     1828.67     94.07 o
   9  -2   9       29.62       15.91     20.98 o
  -8  -1   9        9.70        5.49     21.05 o
  -7  -1   9      497.53      469.61     36.46 o
  -6  -1   9      537.98      520.12     28.46 o
  -5  -1   9      940.38      967.79     27.98 o
  -4  -1   9      199.98      187.83     10.92 o
  -3  -1   9     1933.25     1906.68     46.39 o
  -2  -1   9       13.00       24.36     17.21 o
  -1  -1   9       37.35       53.35      8.92 o
   0  -1   9     1154.39     1169.42     29.67 o
   1  -1   9       99.14       97.20      6.96 o
   2  -1   9     2715.13     2823.86     63.99 o
   3  -1   9      360.32      330.97     14.26 o
   4  -1   9      635.14      683.48     30.09 o
   5  -1   9        3.12       12.06      6.68 o
   6  -1   9     1772.44     1801.57     44.89 o
   7  -1   9      509.94      463.18     28.47 o
   8  -1   9      221.98      247.51     19.06 o
   9  -1   9       11.36        4.20     21.24 o
  -8   0   9       46.44       37.30     20.76 o
  -7   0   9     1298.41     1242.80     63.00 o
  -6   0   9      908.70      915.39     38.49 o
  -5   0   9     1555.90     1514.58     54.99 o
  -4   0   9     1216.91     1207.70     32.34 o
  -3   0   9      799.23      781.91     27.61 o
  -2   0   9      400.61      419.19     23.29 o
  -1   0   9     4708.47     4838.14    108.37 o
   0   0   9      110.66       84.04      5.81 o
   1   0   9     2441.84     2436.20     91.63 o
   2   0   9      169.55      194.10      7.30 o
   3   0   9      309.18      265.09     16.31 o
   4   0   9       26.86       42.42      5.38 o
   5   0   9      646.32      675.36     41.47 o
   6   0   9     2545.22     2493.74     49.34 o
   7   0   9        5.07        5.07      9.52 o
   8   0   9     1067.09     1115.08     57.55 o
   9   0   9        2.95       -0.64     19.24 o
  -8   1   9      110.55       90.98     23.85 o
  -7   1   9      381.88      345.34     21.86 o
  -6   1   9      102.56       84.85     10.62 o
  -5   1   9     1223.36     1263.88     34.56 o
  -4   1   9      174.65      196.32     19.97 o
  -3   1   9      232.27      196.29     12.72 o
  -2   1   9     3269.09     3285.68     91.30 o
  -1   1   9      175.50      174.82     12.74 o
   0   1   9     7593.34     7461.57    143.46 o
   1   1   9      251.67      289.50     18.52 o
   2   1   9     6220.21     6324.28    120.53 o
   3   1   9      492.94      523.14     13.82 o
   4   1   9     7244.68     7503.64    142.77 o
   5   1   9       95.49       86.93      6.40 o
   6   1   9     2073.01     2128.90     44.20 o
   7   1   9      244.43      276.38     11.87 o
   8   1   9      663.70      645.14     28.29 o
   9   1   9      492.69      479.82     39.60 o
  -8   2   9      356.91      345.65     29.91 o
  -7   2   9      324.20      333.07     22.08 o
  -6   2   9      461.40      423.85     22.55 o
  -5   2   9     1359.62     1316.73     35.76 o
  -4   2   9     1039.53      950.22     27.17 o
  -3   2   9      959.01      913.35     30.95 o
  -2   2   9      635.34      608.68     35.71 o
  -1   2   9      602.25      623.31     20.07 o
   0   2   9      672.89      748.26     17.90 o
   1   2   9      968.24     1064.50     77.83 o
   2   2   9      695.58      732.10     17.43 o
   3   2   9      166.47      170.08     16.53 o
   4   2   9      880.43      875.53     18.32 o
   5   2   9       14.12        9.85      5.04 o
   6   2   9      647.48      640.31     23.65 o
   7   2   9      136.76      140.41     10.19 o
   8   2   9      532.28      506.45     19.14 o
   9   2   9        8.52        8.72     15.59 o
  -8   3   9       67.79       38.39     20.47 o
  -7   3   9      625.54      580.57     27.73 o
  -6   3   9      450.46      448.41     49.56 o
  -5   3   9        7.34       21.86      8.88 o
  -4   3   9     1414.92     1412.27     40.06 o
  -3   3   9      184.28      176.13     10.44 o
  -2   3   9     3753.11     3727.11     84.75 o
  -1   3   9      386.22      379.91     13.39 o
   0   3   9    12209.22    12537.27    276.01 o
   1   3   9      309.18      273.04     11.78 o
   2   3   9     5594.16     5639.88    125.39 o
   3   3   9      172.53      172.40      7.72 o
   4   3   9     1869.83     1827.86     33.78 o
   5   3   9      282.34      261.02     10.55 o
   6   3   9     1924.93     1912.76     46.59 o
   7   3   9     1576.96     1472.06     37.94 o
   8   3   9      120.46      109.00     12.88 o
   9   3   9      774.82      757.29     29.90 o
  -8   4   9     1274.57     1312.68     47.87 o
  -7   4   9     1047.62      975.11     37.87 o
  -6   4   9      453.37      447.52     34.61 o
  -5   4   9      405.52      396.11     17.88 o
  -4   4   9     1566.87     1451.68     37.99 o
  -3   4   9        2.95       10.75      7.28 o
  -2   4   9      474.29      441.99     13.45 o
  -1   4   9     1401.29     1484.03     61.37 o
   0   4   9      130.83      117.40     11.97 o
   1   4   9       88.92       58.07      7.25 o
   2   4   9      898.99      946.13     25.05 o
   3   4   9     1713.28     1724.08     31.83 o
   4   4   9      165.04      160.58      7.48 o
   5   4   9     2151.63     2100.14     50.03 o
   6   4   9      198.29      210.17     12.33 o
   7   4   9      729.77      719.42     40.87 o
   8   4   9       86.01       75.55     14.53 o
   9   4   9      390.71      386.62     21.78 o
  10   4   9       65.38       63.37     13.68 o
  -7   5   9        0.33       12.82     14.12 o
  -6   5   9      309.64      303.65     19.95 o
  -5   5   9      440.96      396.35     22.32 o
  -4   5   9     1898.60     1909.52     48.07 o
  -3   5   9      441.31      426.07     22.68 o
  -2   5   9     1943.19     1929.56     47.12 o
  -1   5   9      116.13      114.48     10.09 o
   0   5   9     4249.43     4137.97    110.85 o
   1   5   9      142.84      151.32      8.14 o
   2   5   9     1801.39     1821.68     45.63 o
   3   5   9      254.11      260.24      8.51 o
   4   5   9      975.13      886.00     24.02 o
   5   5   9      869.33      852.33     23.95 o
   6   5   9      246.38      239.10     13.57 o
   7   5   9      597.08      588.97     20.17 o
   8   5   9       22.43       35.95     11.01 o
   9   5   9      815.23      871.68     33.73 o
  10   5   9       74.40       70.45     14.09 o
  -7   6   9      160.29      154.32     18.22 o
  -6   6   9      377.98      348.78     21.78 o
  -5   6   9      105.18      126.16     14.75 o
  -4   6   9      358.38      367.66     19.91 o
  -3   6   9     2353.59     2195.77     62.58 o
  -2   6   9      292.83      286.55     11.19 o
  -1   6   9      494.48      485.61     28.74 o
   0   6   9        2.37        0.88      4.42 o
   1   6   9     4634.53     4437.38     98.03 o
   2   6   9        1.94        0.99      4.75 o
   3   6   9     7146.97     7021.15    120.24 o
   4   6   9        7.34       12.49      6.70 o
   5   6   9     1505.70     1483.56     37.11 o
   6   6   9       55.38       57.24      7.87 o
   7   6   9     1008.46      965.78     27.50 o
   8   6   9      316.53      318.10     19.33 o
   9   6   9      211.77      201.06     48.63 o
  10   6   9      421.58      438.07     24.67 o
  -6   7   9      530.79      507.14     27.13 o
  -5   7   9      317.98      306.41     19.45 o
  -4   7   9      789.94      848.74     65.32 o
  -3   7   9      496.06      484.74     39.49 o
  -2   7   9      609.42      573.35     21.09 o
  -1   7   9     1406.83     1376.97     32.68 o
   0   7   9     1082.48     1099.84     31.59 o
   1   7   9      110.10       98.99      7.72 o
   2   7   9      137.55      144.38     10.03 o
   3   7   9     1145.23     1113.63     34.78 o
   4   7   9       23.09       10.73      6.87 o
   5   7   9      279.78      281.75     12.84 o
   6   7   9      445.09      419.39     16.04 o
   7   7   9        6.93        7.07      9.63 o
   8   7   9        8.55       15.57     10.80 o
   9   7   9      648.50      621.18     33.53 o
  10   7   9       87.61      108.19     18.49 o
  -6   8   9       25.83       39.91     14.53 o
  -5   8   9      515.36      564.86     26.94 o
  -4   8   9        0.36        3.29     10.81 o
  -3   8   9     1654.39     1506.60     38.67 o
  -2   8   9      137.02      117.43     12.78 o
  -1   8   9     1547.75     1531.81     38.90 o
   0   8   9      108.44       87.49      8.36 o
   1   8   9     3715.65     3757.41     85.74 o
   2   8   9        5.10       -0.89      4.97 o
   3   8   9     3285.23     3246.80     65.12 o
   4   8   9       36.65       36.97      6.95 o
   5   8   9      225.49      207.87     10.99 o
   6   8   9      371.50      337.22     14.61 o
   7   8   9     1544.24     1500.81     48.00 o
   8   8   9      400.11      406.03     23.59 o
   9   8   9        7.55        4.00     11.12 o
  -5   9   9      499.17      489.80     53.87 o
  -4   9   9      380.02      428.23     29.92 o
  -3   9   9      282.04      271.75     14.12 o
  -2   9   9      369.65      357.18     14.75 o
  -1   9   9      519.25      486.72     20.69 o
   0   9   9      168.54      165.96     19.78 o
   1   9   9      475.41      472.91     16.50 o
   2   9   9     1689.48     1690.67     41.77 o
   3   9   9      164.39      154.04      8.47 o
   4   9   9      241.45      266.68     12.13 o
   5   9   9      115.57      100.57      8.70 o
   6   9   9      985.14      925.65     32.32 o
   7   9   9       32.66       19.69     10.77 o
   8   9   9       56.12       62.71     12.48 o
   9   9   9       84.39       78.93     14.13 o
  -5  10   9     1152.64     1256.64     44.69 o
  -4  10   9      152.90      151.07     15.93 o
  -3  10   9      127.17      129.94     11.25 o
  -2  10   9      222.98      205.57     11.51 o
  -1  10   9      395.97      407.94     19.64 o
   0  10   9        3.56        2.47      7.70 o
   1  10   9     1106.88     1113.70     30.30 o
   2  10   9       17.33       11.39      6.51 o
   3  10   9      607.14      581.33     28.82 o
   4  10   9       13.40       10.78      6.74 o
   5  10   9        0.91        0.11      6.81 o
   6  10   9      555.00      567.68     24.08 o
   7  10   9        1.27       -1.24      9.69 o
   8  10   9      121.00      115.45     14.15 o
   9  10   9       31.59       41.60     13.36 o
  -4  11   9       25.20       27.36     15.36 o
  -3  11   9      103.35      116.30     14.13 o
  -2  11   9      219.79      193.75     11.60 o
  -1  11   9       62.54       77.33     15.14 o
   0  11   9      687.20      699.53     31.09 o
   1  11   9        2.34        4.77      7.59 o
   2  11   9     2379.70     2400.47     69.59 o
   3  11   9       35.24       35.73      7.48 o
   4  11   9      987.20      983.34     32.69 o
   5  11   9      148.84      164.06     21.94 o
   6  11   9      211.16      194.67     24.76 o
   7  11   9      190.93      176.18     19.67 o
   8  11   9      517.47      507.91     25.19 o
  -3  12   9       35.57       19.35     12.39 o
  -2  12   9      259.73      248.77     13.64 o
  -1  12   9        5.64       -4.69      9.52 o
   0  12   9        1.64        5.85      8.61 o
   1  12   9      107.01      124.34     31.19 o
   2  12   9        5.77        5.83      7.85 o
   3  12   9       12.72       19.49      7.54 o
   4  12   9       69.07       53.63      8.46 o
   5  12   9      210.00      218.32     14.47 o
   6  12   9        8.25      -11.61      9.02 o
   7  12   9       17.71       21.31     10.91 o
  -2  13   9      206.89      235.06     20.79 o
  -1  13   9       76.60       84.02     11.65 o
   0  13   9     1180.67     1204.47     39.21 o
   1  13   9       32.63       18.22      8.35 o
   2  13   9      478.31      493.06     20.23 o
   3  13   9       10.19       20.54      7.06 o
   4  13   9      266.51      262.91     16.03 o
   5  13   9      151.00      154.35     12.36 o
   6  13   9      299.03      283.58     16.56 o
   7  13   9      351.61      325.89     19.00 o
   0  14   9        1.04        7.36      9.44 o
   1  14   9       43.52       50.28     10.34 o
   2  14   9       50.43       52.95     24.42 o
   3  14   9       52.00       73.63     15.55 o
   4  14   9        0.13        5.46      7.07 o
   5  14   9      520.62      588.67     23.18 o
  -2 -11  10       45.25       43.48     23.24 o
  -1 -11  10      342.57      358.15     34.08 o
   0 -11  10       77.61      106.39     26.50 o
   1 -11  10       25.84       18.14     24.13 o
  -5 -10  10      132.82      136.13     29.85 o
  -4 -10  10       10.17        7.46     22.11 o
  -3 -10  10      168.32      171.64     18.12 o
  -2 -10  10       17.16       25.69     19.57 o
  -1 -10  10      204.46      207.66     26.67 o
   0 -10  10      112.62       64.76     23.41 o
   1 -10  10      242.69      233.26     30.03 o
   2 -10  10      172.12      159.93     28.50 o
   3 -10  10        2.38        8.98     13.14 o
  -5  -9  10       85.49       72.86     26.92 o
  -4  -9  10       20.88       -0.44     20.85 o
  -3  -9  10       18.28       42.14     13.84 o
  -2  -9  10       54.95       65.97     13.67 o
  -1  -9  10      433.73      452.20     36.13 o
   0  -9  10      167.24      188.89     25.14 o
   1  -9  10       66.64       56.59     21.94 o
   2  -9  10       42.40       24.96     12.29 o
   3  -9  10        3.61       -2.42     14.39 o
   4  -9  10       13.54       22.21     13.72 o
  -6  -8  10       35.99       61.55     26.68 o
  -5  -8  10      473.04      452.75     40.28 o
  -4  -8  10       29.45       18.61     20.82 o
  -3  -8  10      125.43      135.65     15.54 o
  -2  -8  10      121.57      113.22     14.23 o
  -1  -8  10      396.12      351.12     40.02 o
   0  -8  10      979.77      945.10     51.91 o
   1  -8  10      115.65       81.28     20.01 o
   2  -8  10      614.57      604.52     48.11 o
   3  -8  10      384.86      404.13     27.02 o
   4  -8  10      654.29      702.52     58.41 o
   5  -8  10      248.45      249.47     20.13 o
  -7  -7  10      104.82       77.65     28.65 o
  -6  -7  10      536.07      544.61     46.35 o
  -5  -7  10      228.89      248.35     30.40 o
  -4  -7  10      894.91      879.20     33.59 o
  -3  -7  10       22.61       21.05     12.15 o
  -2  -7  10      586.47      597.35     30.62 o
  -1  -7  10      109.84      103.00     12.77 o
   0  -7  10      678.29      645.92     26.82 o
   1  -7  10      233.35      185.81     23.92 o
   2  -7  10      197.28      198.10     16.88 o
   3  -7  10      122.38      123.92     13.99 o
   4  -7  10       85.91       91.00     14.09 o
   5  -7  10      354.86      373.73     29.17 o
   6  -7  10       16.38        4.49     15.43 o
  -7  -6  10      205.09      197.03     32.27 o
  -6  -6  10       27.94       19.58     21.67 o
  -5  -6  10       21.99       19.39     21.00 o
  -4  -6  10      102.58       90.78     12.92 o
  -3  -6  10       86.23       66.53     12.47 o
  -2  -6  10      575.97      518.07     24.35 o
  -1  -6  10      211.87      206.50     35.08 o
   0  -6  10     1366.95     1263.05     52.67 o
   1  -6  10       53.87       71.02     18.44 o
   2  -6  10      933.45      929.11     34.66 o
   3  -6  10        0.95       -2.17     10.17 o
   4  -6  10      399.08      430.37     22.20 o
   5  -6  10      260.70      245.27     18.48 o
   6  -6  10      416.74      382.93     23.62 o
   7  -6  10        6.39        5.15     14.99 o
  -7  -5  10      208.20      163.72     29.41 o
  -6  -5  10     1113.32     1151.40     63.65 o
  -5  -5  10       93.88      100.08     13.70 o
  -4  -5  10      490.70      477.83     23.68 o
  -3  -5  10      239.49      223.84     15.96 o
  -2  -5  10      612.01      602.61     28.83 o
  -1  -5  10      359.04      307.14     18.45 o
   0  -5  10     1535.88     1477.54     70.77 o
   1  -5  10      990.56      916.54     32.04 o
   2  -5  10        9.38       11.75      9.87 o
   3  -5  10     1783.94     1808.32     55.15 o
   4  -5  10        6.84       -3.80     10.51 o
   5  -5  10      724.82      775.15     79.11 o
   6  -5  10      236.84      242.34     19.47 o
   7  -5  10      876.08      869.14     48.65 o
  -8  -4  10        5.95       12.81     23.60 o
  -7  -4  10       12.18       22.86     20.88 o
  -6  -4  10       51.27       41.45     20.29 o
  -5  -4  10       19.58       24.22     19.13 o
  -4  -4  10      199.46      211.18     15.40 o
  -3  -4  10       23.46       13.19      9.52 o
  -2  -4  10      562.72      554.94     23.70 o
  -1  -4  10     1341.40     1296.28     41.88 o
   0  -4  10     1238.40     1175.28     39.41 o
   1  -4  10      986.68      871.11     60.37 o
   2  -4  10      316.71      326.03     24.91 o
   3  -4  10      201.51      169.68     13.30 o
   4  -4  10      204.22      202.89     15.13 o
   5  -4  10        0.95       -5.30     11.05 o
   6  -4  10      112.82       88.00     14.00 o
   7  -4  10       43.62       54.19     14.66 o
   8  -4  10      253.32      238.57     20.84 o
  -8  -3  10      493.93      481.40     39.74 o
  -7  -3  10        1.75       -0.35     19.80 o
  -6  -3  10     1162.01     1027.53     56.38 o
  -5  -3  10       37.62       32.92     11.48 o
  -4  -3  10      514.52      515.29     23.52 o
  -3  -3  10      119.90      120.38     12.44 o
  -2  -3  10      285.71      295.38     17.81 o
  -1  -3  10     2067.39     2094.00     69.91 o
   0  -3  10       64.50       59.17      7.51 o
   1  -3  10     3768.13     3760.66     90.60 o
   2  -3  10     1350.94     1338.64     49.15 o
   3  -3  10     1983.83     2020.59     59.89 o
   4  -3  10      134.14      140.57     15.41 o
   5  -3  10      316.79      321.17     18.66 o
   6  -3  10      961.86      977.24     36.63 o
   7  -3  10      597.82      656.05     28.94 o
   8  -3  10       30.61       15.39     14.52 o
  -8  -2  10       65.40       55.63     24.11 o
  -7  -2  10      799.42      745.47     47.01 o
  -6  -2  10       71.34       68.04     13.27 o
  -5  -2  10      823.33      842.56     61.78 o
  -4  -2  10      311.63      328.45     19.35 o
  -3  -2  10      541.89      559.24     19.32 o
  -2  -2  10        7.86        9.16      6.57 o
  -1  -2  10     2542.45     2596.11     60.97 o
   0  -2  10      245.46      234.34     20.54 o
   1  -2  10     1932.90     1993.31     41.33 o
   2  -2  10      599.35      614.98     22.08 o
   3  -2  10      212.19      222.42     10.92 o
   4  -2  10      641.68      634.66     25.38 o
   5  -2  10       20.04       11.25      9.59 o
   6  -2  10      944.86      908.83     59.13 o
   7  -2  10        0.15        2.51     13.33 o
   8  -2  10     3192.87     3246.97     95.56 o
   9  -2  10        1.18       11.49     22.53 o
  -8  -1  10      353.53      315.90     33.07 o
  -7  -1  10      508.42      492.41     40.27 o
  -6  -1  10      580.00      572.93     27.67 o
  -5  -1  10      212.08      201.69     14.75 o
  -4  -1  10      208.51      183.35     17.66 o
  -3  -1  10     1582.55     1513.80     38.69 o
  -2  -1  10      202.93      176.76     19.16 o
  -1  -1  10     2721.29     2760.64     64.37 o
   0  -1  10      765.68      736.19     21.22 o
   1  -1  10     1710.61     1715.32     50.61 o
   2  -1  10       35.09       45.09      6.20 o
   3  -1  10     2285.97     2337.55     47.40 o
   4  -1  10       55.52       67.71      6.43 o
   5  -1  10     1944.84     2047.96     61.37 o
   6  -1  10       26.12       23.34     10.77 o
   7  -1  10        6.45        7.82     11.09 o
   8  -1  10       11.43       14.18     13.36 o
   9  -1  10       25.83       43.50     22.00 o
  -8   0  10      380.65      381.07     36.51 o
  -7   0  10     1943.25     1702.80     82.09 o
  -6   0  10       24.50       18.56     10.11 o
  -5   0  10      202.58      234.25     13.61 o
  -4   0  10      583.89      559.69     27.71 o
  -3   0  10     1393.51     1379.92     35.75 o
  -2   0  10        3.78       11.78      6.48 o
  -1   0  10      992.72      978.98     26.38 o
   0   0  10      586.11      596.21     35.46 o
   1   0  10     1098.30     1125.10     28.90 o
   2   0  10     5674.98     5809.01    111.64 o
   3   0  10      133.97      135.99      9.33 o
   4   0  10     3317.24     3245.80     74.46 o
   5   0  10       14.72       12.36      5.70 o
   6   0  10     1370.69     1374.30     43.75 o
   7   0  10      114.39      123.94     13.79 o
   8   0  10     1346.62     1333.76     66.35 o
   9   0  10       30.10       22.95     21.97 o
  -8   1  10        0.29       14.50     22.50 o
  -7   1  10        5.75        8.97     18.72 o
  -6   1  10        2.04       10.63      9.62 o
  -5   1  10       98.95      107.50     11.09 o
  -4   1  10      108.31      129.64     10.30 o
  -3   1  10     3519.58     3379.55     94.73 o
  -2   1  10     1843.80     1855.88     45.29 o
  -1   1  10      963.94      993.80     23.15 o
   0   1  10     1730.84     1679.11     35.46 o
   1   1  10      878.64      886.13     40.70 o
   2   1  10      443.14      420.65     10.97 o
   3   1  10       18.52       14.91      5.00 o
   4   1  10      158.08      151.24      8.09 o
   5   1  10        9.09       12.54      5.72 o
   6   1  10       30.68       40.74      5.77 o
   7   1  10      592.93      600.86     30.72 o
   8   1  10        0.91       -0.27     17.86 o
   9   1  10      663.23      562.62     41.46 o
  -8   2  10       34.55       34.90     23.06 o
  -7   2  10      657.47      606.65     39.79 o
  -6   2  10      317.88      299.51     16.24 o
  -5   2  10      392.41      429.48     17.99 o
  -4   2  10      385.60      375.40     24.32 o
  -3   2  10      367.41      327.85     14.80 o
  -2   2  10      229.50      233.18     16.75 o
  -1   2  10     1263.51     1249.49     27.84 o
   0   2  10     4156.69     4197.35     95.21 o
   1   2  10      140.93      147.26      8.39 o
   2   2  10     2878.43     2878.59     66.44 o
   3   2  10       97.47      106.47      6.89 o
   4   2  10     2812.25     2861.67     57.24 o
   5   2  10      382.64      405.50     11.71 o
   6   2  10     2080.19     2080.81     43.55 o
   7   2  10       76.32       77.80      9.02 o
   8   2  10      617.21      632.13     22.12 o
   9   2  10       33.63       50.49     20.06 o
  -7   3  10      198.68      166.81     19.19 o
  -6   3  10      912.09      930.86     35.95 o
  -5   3  10      196.95      177.28     12.75 o
  -4   3  10     1151.80     1201.27     46.71 o
  -3   3  10       74.46       63.89      8.49 o
  -2   3  10     6063.50     5954.89    133.47 o
  -1   3  10      361.54      345.17     26.03 o
   0   3  10      218.47      230.85     10.77 o
   1   3  10       40.35       40.93     13.03 o
   2   3  10     2159.59     2149.11     53.00 o
   3   3  10     3078.28     3182.69     62.78 o
   4   3  10      494.77      491.22     14.25 o
   5   3  10     2200.36     2096.18     43.65 o
   6   3  10        4.84        2.27      6.78 o
   7   3  10     2451.21     2531.84     68.03 o
   8   3  10       23.88       18.92      9.70 o
   9   3  10      774.10      825.29     32.45 o
  -7   4  10      293.76      310.95     28.23 o
  -6   4  10       51.80       47.11     13.16 o
  -5   4  10        7.39        2.57      9.41 o
  -4   4  10      368.11      346.49     16.10 o
  -3   4  10       72.34       95.28      9.95 o
  -2   4  10     1834.54     1791.46     38.39 o
  -1   4  10       34.17       28.56      7.42 o
   0   4  10     2243.77     2200.24     87.21 o
   1   4  10      616.37      629.15     18.85 o
   2   4  10     3308.02     3268.91     74.94 o
   3   4  10     1316.50     1250.41     35.44 o
   4   4  10     1422.69     1390.97     30.52 o
   5   4  10       26.75       23.23      6.03 o
   6   4  10      242.69      238.68     14.42 o
   7   4  10        6.58        8.72      7.41 o
   8   4  10        5.64        4.86      7.98 o
   9   4  10       32.13       40.45     11.82 o
  10   4  10       35.65       38.01     17.95 o
  -7   5  10       46.86       26.87     14.54 o
  -6   5  10      517.61      565.31     28.33 o
  -5   5  10        1.26       -7.89     11.06 o
  -4   5  10     1189.49     1176.68     33.06 o
  -3   5  10        2.77       19.23      7.99 o
  -2   5  10     1060.38     1069.16     25.36 o
  -1   5  10      855.08      894.96     74.06 o
   0   5  10     1019.16      957.49     42.28 o
   1   5  10     2572.21     2726.36     77.02 o
   2   5  10     1918.40     1974.31     54.36 o
   3   5  10     4164.43     4172.83     94.63 o
   4   5  10      211.18      179.84      8.75 o
   5   5  10     3179.71     3054.79     71.01 o
   6   5  10       20.60       17.13      7.34 o
   7   5  10     2735.84     2668.56     85.33 o
   8   5  10      325.95      305.25     18.26 o
   9   5  10      995.78     1027.89     37.15 o
  10   5  10      371.28      365.27     30.98 o
  -6   6  10        0.40       -0.97     13.12 o
  -5   6  10      145.99      124.18     15.43 o
  -4   6  10      808.96      738.50     29.54 o
  -3   6  10      918.05      921.66     27.50 o
  -2   6  10      272.31      305.97     12.14 o
  -1   6  10     2509.80     2540.81     52.17 o
   0   6  10      869.89      900.75     44.11 o
   1   6  10     1026.21     1016.25     32.76 o
   2   6  10      220.93      228.10     13.45 o
   3   6  10       44.03       47.73      6.94 o
   4   6  10       70.70       70.78      6.72 o
   5   6  10      160.31      148.46     10.04 o
   6   6  10      918.14      933.66     26.71 o
   7   6  10        6.17        2.86      7.36 o
   8   6  10      250.15      252.77     16.99 o
   9   6  10        9.78        9.46     11.09 o
  10   6  10       80.16       91.41     15.31 o
  -6   7  10      436.26      435.02     25.68 o
  -5   7  10        1.86        5.87     12.06 o
  -4   7  10      329.00      344.27     20.51 o
  -3   7  10        8.61       13.95      8.83 o
  -2   7  10       30.76       29.47      7.04 o
  -1   7  10     2013.03     1962.80     41.48 o
   0   7  10       36.32       35.54      7.32 o
   1   7  10     2812.97     2791.87     65.19 o
   2   7  10      567.18      573.76     22.07 o
   3   7  10     2915.60     2926.45     68.06 o
   4   7  10     1114.34     1074.69     25.36 o
   5   7  10     1598.48     1520.46     40.64 o
   6   7  10       37.61       28.08     10.61 o
   7   7  10     1338.97     1328.98     43.32 o
   8   7  10       95.71       85.45     13.00 o
   9   7  10      487.03      485.09     24.71 o
  -6   8  10        2.46      -12.16     13.58 o
  -5   8  10      695.34      701.99     30.89 o
  -4   8  10      146.40      128.12     14.56 o
  -3   8  10     1891.64     1900.81     58.64 o
  -2   8  10        1.00       -0.15      6.75 o
  -1   8  10      247.96      264.45     11.32 o
   0   8  10      159.06      165.64     13.37 o
   1   8  10     4220.38     4240.80    123.08 o
   2   8  10     1348.92     1363.91     34.99 o
   3   8  10      178.84      185.42      9.28 o
   4   8  10      940.03      914.58     27.00 o
   5   8  10      211.69      220.63     11.88 o
   6   8  10     1183.03     1220.44     32.62 o
   7   8  10       27.99       29.96     11.87 o
   8   8  10     1778.62     1760.46     55.67 o
   9   8  10      345.14      291.93     19.95 o
  -5   9  10       62.47       93.02     15.45 o
  -4   9  10       75.64       52.24     13.32 o
  -3   9  10      411.18      413.15     17.48 o
  -2   9  10       26.37       20.72      8.29 o
  -1   9  10      648.78      626.26     17.74 o
   0   9  10      738.90      694.91     22.06 o
   1   9  10     1191.31     1140.35     30.70 o
   2   9  10      179.41      175.43     12.48 o
   3   9  10     1288.56     1313.70     29.92 o
   4   9  10      109.59      101.30      8.01 o
   5   9  10      746.87      682.08     21.80 o
   6   9  10        4.47        6.15      7.64 o
   7   9  10        3.67        1.07      9.51 o
   8   9  10       42.02       32.02     18.99 o
   9   9  10        3.49       21.52     12.67 o
  -4  10  10       55.93       60.25     13.75 o
  -3  10  10      584.74      640.84     27.76 o
  -2  10  10       69.62       68.91     10.04 o
  -1  10  10      668.32      705.58     21.61 o
   0  10  10      392.72      373.28     16.36 o
   1  10  10     1393.61     1326.14     36.87 o
   2  10  10     2575.77     2575.11     61.44 o
   3  10  10       75.14       70.03      7.62 o
   4  10  10     1943.79     1919.84     41.49 o
   5  10  10        4.52        8.11      7.18 o
   6  10  10     1251.74     1240.27     40.45 o
   7  10  10       30.05       22.18     10.57 o
   8  10  10     1087.01     1065.56     38.55 o
  -3  11  10      286.00      314.37     36.11 o
  -2  11  10      486.30      489.66     18.24 o
  -1  11  10      495.03      525.06     29.33 o
   0  11  10      488.84      491.41     21.99 o
   1  11  10      159.78      162.01     23.51 o
   2  11  10      767.69      764.59     28.06 o
   3  11  10       26.94       31.16      8.10 o
   4  11  10       15.12        9.91      6.96 o
   5  11  10       54.57       61.88      8.56 o
   6  11  10        3.36       -3.12      9.42 o
   7  11  10        5.32        3.79     10.35 o
   8  11  10       12.59       13.93     11.58 o
  -2  12  10      358.43      353.14     16.28 o
  -1  12  10      349.65      377.04     15.61 o
   0  12  10      280.80      267.93     16.95 o
   1  12  10        6.04        2.01      8.72 o
   2  12  10      917.04      894.41     31.07 o
   3  12  10       72.48       69.96     10.13 o
   4  12  10      702.28      719.03     34.60 o
   5  12  10       93.32       89.60     11.28 o
   6  12  10      806.29      800.36     29.90 o
   7  12  10       72.61       82.82     12.49 o
  -1  13  10       22.03        7.57      8.51 o
   0  13  10      508.97      486.90     43.65 o
   1  13  10       40.41       56.58     14.54 o
   2  13  10      197.56      205.64     15.99 o
   3  13  10      386.38      395.89     29.35 o
   4  13  10      274.18      280.34     15.64 o
   5  13  10      431.71      442.49     29.73 o
   6  13  10       54.09       56.37     11.11 o
   1  14  10       45.48       40.60      9.24 o
   2  14  10      382.69      447.63     19.56 o
   3  14  10      301.01      315.67     16.01 o
   4  14  10      175.99      175.84     11.36 o
  -3 -10  11      160.67      158.88     26.91 o
  -2 -10  11      109.18       99.75     23.68 o
  -1 -10  11       10.69       -2.05     21.28 o
   0 -10  11       43.51       26.94     23.48 o
   1 -10  11      119.31      126.75     28.02 o
   2 -10  11      206.10      160.87     29.84 o
  -5  -9  11      428.06      468.73     42.13 o
  -4  -9  11      306.84      294.74     33.93 o
  -3  -9  11      660.09      662.98     31.01 o
  -2  -9  11        0.24       -9.98     12.74 o
  -1  -9  11      467.45      453.47     38.23 o
   0  -9  11       14.86       25.61     21.80 o
   1  -9  11      386.47      433.82     37.16 o
   2  -9  11      268.56      298.58     33.20 o
   3  -9  11       38.12       34.44     14.78 o
   4  -9  11        6.37       12.71     18.16 o
  -5  -8  11        8.88       -8.61     21.40 o
  -4  -8  11       87.13       89.32     24.90 o
  -3  -8  11       11.99        9.56     13.63 o
  -2  -8  11      987.05      900.85     66.13 o
  -1  -8  11       10.37       12.67     11.59 o
   0  -8  11      529.04      569.82     38.42 o
   1  -8  11       28.83       22.60     20.92 o
   2  -8  11      199.32      200.27     26.63 o
   3  -8  11        3.72       -0.87     12.32 o
   4  -8  11      696.58      705.69     85.94 o
   5  -8  11      136.48      149.19     19.11 o
  -6  -7  11       74.49       62.14     27.39 o
  -5  -7  11      180.99      149.72     28.81 o
  -4  -7  11       59.28       79.64     22.39 o
  -3  -7  11      334.28      315.96     29.94 o
  -2  -7  11        1.30       -5.08     11.85 o
  -1  -7  11      153.46      143.98     15.00 o
   0  -7  11        6.40        4.10     17.77 o
   1  -7  11       18.77        5.55     17.29 o
   2  -7  11      154.43      162.83     15.58 o
   3  -7  11      195.21      182.27     16.19 o
   4  -7  11      336.23      352.60     24.69 o
   5  -7  11       57.88       61.38     15.60 o
   6  -7  11       54.40       60.77     15.96 o
  -7  -6  11       21.20       42.19     24.94 o
  -6  -6  11       72.48       68.32     26.34 o
  -5  -6  11        2.83       16.89     22.27 o
  -4  -6  11      859.26      853.23     33.91 o
  -3  -6  11      115.86      111.03     18.89 o
  -2  -6  11     1702.65     1572.71     56.35 o
  -1  -6  11       35.60       28.36     11.39 o
   0  -6  11     1085.54     1026.03     36.20 o
   1  -6  11      153.98      158.08     21.47 o
   2  -6  11      976.65      921.60     33.76 o
   3  -6  11       82.95       86.70     19.17 o
   4  -6  11      718.48      674.32     29.11 o
   5  -6  11        7.37       24.21     13.67 o
   6  -6  11       94.02      100.32     16.76 o
  -7  -5  11      341.64      309.12     36.21 o
  -6  -5  11      349.44      372.96     35.63 o
  -5  -5  11       17.27       18.20     15.57 o
  -4  -5  11        1.98        3.90     11.49 o
  -3  -5  11       12.40       14.29     11.27 o
  -2  -5  11      592.95      561.55     47.17 o
  -1  -5  11      303.74      293.77     18.87 o
   0  -5  11        4.73       22.67     10.39 o
   1  -5  11      918.98      881.84     36.78 o
   2  -5  11      559.30      550.38     24.20 o
   3  -5  11     1054.41     1136.94     95.76 o
   4  -5  11       28.78       17.48     17.65 o
   5  -5  11      267.97      292.15     19.86 o
   6  -5  11       15.07       13.38     13.44 o
   7  -5  11      145.87      141.13     18.09 o
  -7  -4  11       53.78       54.03     23.42 o
  -6  -4  11      338.76      283.92     31.82 o
  -5  -4  11      444.91      427.82     24.60 o
  -4  -4  11     1892.93     1913.55     60.04 o
  -3  -4  11      383.50      378.21     21.84 o
  -2  -4  11     3215.08     3118.65    106.41 o
  -1  -4  11        3.94        8.36      9.95 o
   0  -4  11      903.45      895.72     43.15 o
   1  -4  11      168.71      165.97     16.32 o
   2  -4  11      298.89      314.30     28.64 o
   3  -4  11       41.71       48.65     14.96 o
   4  -4  11      226.50      247.71     17.72 o
   5  -4  11      555.67      600.74     27.53 o
   6  -4  11       20.82        4.85     12.77 o
   7  -4  11      575.88      587.61     35.56 o
   8  -4  11       19.53       15.20     15.42 o
  -7  -3  11      264.63      197.47     28.76 o
  -6  -3  11      217.31      217.49     27.94 o
  -5  -3  11      122.93      111.67     14.68 o
  -4  -3  11       22.18       16.43     11.16 o
  -3  -3  11     2429.45     2438.82     73.37 o
  -2  -3  11     1098.56     1033.17     43.41 o
  -1  -3  11     1103.06     1131.20     38.62 o
   0  -3  11       21.70       43.94      9.96 o
   1  -3  11     1672.00     1720.70     52.93 o
   2  -3  11      356.16      346.77     14.54 o
   3  -3  11     2074.23     2072.85     61.92 o
   4  -3  11      115.66      114.89     13.19 o
   5  -3  11     1112.12     1051.36     53.97 o
   6  -3  11      436.32      419.12     24.04 o
   7  -3  11      935.41      922.53     37.01 o
   8  -3  11       20.12        6.98     14.54 o
  -7  -2  11      280.67      278.70     31.16 o
  -6  -2  11      620.99      575.12     33.02 o
  -5  -2  11      491.96      498.32     25.04 o
  -4  -2  11      423.18      402.99     25.95 o
  -3  -2  11       42.08       59.57     11.41 o
  -2  -2  11      395.17      352.63     15.59 o
  -1  -2  11      801.70      858.57     25.28 o
   0  -2  11        3.96       11.63      6.91 o
   1  -2  11      647.67      653.76     20.43 o
   2  -2  11       64.60       88.83     14.34 o
   3  -2  11      545.27      554.58     15.87 o
   4  -2  11      562.14      579.22     24.78 o
   5  -2  11       99.08      132.30     23.26 o
   6  -2  11      151.67      172.39     16.60 o
   7  -2  11      584.28      566.94     28.00 o
   8  -2  11       19.83       20.74     15.11 o
  -7  -1  11       46.53       54.66     23.54 o
  -6  -1  11       27.97       44.42     13.67 o
  -5  -1  11      877.65      817.10     33.03 o
  -4  -1  11      388.58      406.24     17.87 o
  -3  -1  11     1729.86     1746.15     48.56 o
  -2  -1  11        0.53        5.15      6.78 o
  -1  -1  11     4410.49     4452.83    140.69 o
   0  -1  11       39.30       39.10      7.45 o
   1  -1  11     5401.84     5485.37    177.37 o
   2  -1  11        6.22       10.87      5.91 o
   3  -1  11     1043.50     1075.14     30.01 o
   4  -1  11       41.01       47.04      5.87 o
   5  -1  11      611.25      674.59     29.08 o
   6  -1  11     1403.50     1413.11     46.47 o
   7  -1  11      471.98      435.70     24.43 o
   8  -1  11      153.04      144.85     25.64 o
   9  -1  11      187.91      259.43     31.42 o
  -7   0  11      488.17      520.57     27.74 o
  -6   0  11       22.45        2.54     12.31 o
  -5   0  11        9.20       15.21      9.34 o
  -4   0  11      184.55      180.86     12.43 o
  -3   0  11     2322.50     2281.82     55.56 o
  -2   0  11     1253.74     1282.80     34.19 o
  -1   0  11     1379.23     1419.37     36.45 o
   0   0  11     1348.08     1314.01     42.78 o
   1   0  11      695.72      700.27     20.56 o
   2   0  11      375.89      389.08     12.55 o
   3   0  11      308.92      291.50     10.09 o
   4   0  11     1810.90     1807.09     38.23 o
   5   0  11      354.27      380.29     13.60 o
   6   0  11      794.12      790.67     29.17 o
   7   0  11       20.46       21.62     11.70 o
   8   0  11      153.95      173.12     26.08 o
   9   0  11       15.20       32.35     22.41 o
  -7   1  11      521.95      478.83     38.03 o
  -6   1  11        2.07       -7.21      9.90 o
  -5   1  11     2249.81     2152.33     54.72 o
  -4   1  11     2295.84     2306.73     56.63 o
  -3   1  11     2406.93     2396.71     57.90 o
  -2   1  11       10.69       10.28      6.91 o
  -1   1  11     2280.04     2281.39     47.36 o
   0   1  11        0.69        6.77      5.35 o
   1   1  11      899.15      929.26     29.00 o
   2   1  11     1783.68     1775.25     43.23 o
   3   1  11      452.18      480.97     32.48 o
   4   1  11      429.09      446.38     14.12 o
   5   1  11      263.48      270.31     24.05 o
   6   1  11      751.63      779.63     20.51 o
   7   1  11       38.62       41.23     12.11 o
   8   1  11     1305.47     1229.25     63.41 o
   9   1  11       81.87      139.96     25.72 o
  -7   2  11     1224.32     1190.15     44.39 o
  -6   2  11       41.60       56.61     14.35 o
  -5   2  11        7.73       10.93      9.73 o
  -4   2  11     1010.41     1012.29     41.06 o
  -3   2  11     1681.46     1589.35     66.31 o
  -2   2  11      698.50      722.28     22.21 o
  -1   2  11        0.60       12.56      5.71 o
   0   2  11     4747.78     4673.70    105.94 o
   1   2  11        0.59       -4.22      5.72 o
   2   2  11     3627.53     3766.94     85.99 o
   3   2  11       36.74       40.33      6.08 o
   4   2  11     3467.01     3422.76     67.95 o
   5   2  11       13.68       16.64      7.23 o
   6   2  11      762.49      822.32     24.75 o
   7   2  11      221.17      218.66     10.82 o
   8   2  11      158.75      131.57     14.89 o
   9   2  11      668.85      705.92     47.64 o
  -7   3  11      368.05      351.99     23.69 o
  -6   3  11      372.69      356.52     18.31 o
  -5   3  11      531.72      482.78     20.19 o
  -4   3  11       96.03      101.48     10.96 o
  -3   3  11      877.60      922.65     27.32 o
  -2   3  11      198.66      169.06     10.94 o
  -1   3  11       23.08       26.58      6.20 o
   0   3  11       39.93       32.38      6.71 o
   1   3  11        0.66       18.18     10.38 o
   2   3  11      285.47      304.46     13.28 o
   3   3  11       11.55       11.21      5.18 o
   4   3  11     1454.41     1402.09     41.11 o
   5   3  11        5.27        5.69      8.52 o
   6   3  11       58.20       68.90      7.64 o
   7   3  11      188.90      193.90     17.25 o
   8   3  11      296.69      281.83     14.79 o
   9   3  11       90.05       83.13     19.22 o
  -7   4  11      191.10      230.31     20.63 o
  -6   4  11      382.15      392.44     33.15 o
  -5   4  11        1.19        1.20      9.55 o
  -4   4  11     1353.09     1330.30     36.44 o
  -3   4  11       34.39       44.08      9.52 o
  -2   4  11     2510.98     2434.74     50.79 o
  -1   4  11       36.27       28.94      7.04 o
   0   4  11     4406.98     4521.57    102.86 o
   1   4  11      367.28      371.99     18.10 o
   2   4  11     3174.73     3058.30     70.94 o
   3   4  11      737.84      738.91     22.21 o
   4   4  11      360.62      328.46     20.77 o
   5   4  11      701.61      698.53     18.77 o
   6   4  11      223.10      245.61     15.90 o
   7   4  11      797.51      805.59     25.10 o
   8   4  11       96.38       82.95     10.29 o
   9   4  11     1448.33     1530.03     50.28 o
  -6   5  11      733.13      746.56     33.00 o
  -5   5  11      104.35       88.93     12.18 o
  -4   5  11      661.39      599.19     22.08 o
  -3   5  11      301.62      280.90     26.47 o
  -2   5  11      856.83      814.02     23.78 o
  -1   5  11       25.13       30.08      6.48 o
   0   5  11      147.74      157.40      9.66 o
   1   5  11     2157.90     2151.78     51.80 o
   2   5  11       94.86       76.10      8.13 o
   3   5  11      587.08      588.94     34.46 o
   4   5  11       17.02       15.13      7.46 o
   5   5  11     1309.88     1306.90     29.92 o
   6   5  11       11.16        9.91      7.75 o
   7   5  11      259.46      258.97     14.61 o
   8   5  11       49.72       36.06     12.36 o
   9   5  11       47.75       65.16     12.79 o
  -6   6  11      417.61      422.99     27.87 o
  -5   6  11      625.51      585.88     27.62 o
  -4   6  11     1135.94     1122.92     32.88 o
  -3   6  11      116.36      115.37     11.15 o
  -2   6  11     2207.95     2206.09     53.90 o
  -1   6  11      252.70      242.32     14.54 o
   0   6  11      414.45      430.42     21.51 o
   1   6  11      271.27      296.20     13.60 o
   2   6  11      518.21      501.16     23.10 o
   3   6  11       11.88       29.30      7.29 o
   4   6  11        1.88        2.93      5.92 o
   5   6  11     2519.15     2491.44     51.91 o
   6   6  11      305.86      308.46     14.64 o
   7   6  11      392.64      381.36     17.08 o
   8   6  11        1.02       -9.25      9.91 o
   9   6  11      853.69      921.72     35.33 o
  -6   7  11      337.23      317.14     22.12 o
  -5   7  11       20.49       19.83     12.97 o
  -4   7  11      161.41      130.73     15.46 o
  -3   7  11      916.68      890.34     27.31 o
  -2   7  11        2.79       -1.15      6.91 o
  -1   7  11     1824.39     1709.14     37.22 o
   0   7  11      523.57      563.09     19.57 o
   1   7  11     2383.14     2395.65     57.39 o
   2   7  11      727.81      747.54     22.67 o
   3   7  11     1572.49     1562.53     39.68 o
   4   7  11      180.71      162.42     12.70 o
   5   7  11     1132.91     1122.69     27.04 o
   6   7  11      359.37      364.97     16.21 o
   7   7  11      392.70      375.79     16.41 o
   8   7  11      580.42      590.32     26.23 o
   9   7  11       92.13      103.19     14.37 o
  -5   8  11      279.05      289.60     20.71 o
  -4   8  11      281.09      288.08     43.03 o
  -3   8  11      185.41      186.11     16.07 o
  -2   8  11       15.93       27.15      7.53 o
  -1   8  11       32.51       22.83      7.10 o
   0   8  11       12.99        8.88      7.71 o
   1   8  11       40.73       51.89      8.21 o
   2   8  11      286.94      277.24     33.51 o
   3   8  11      420.23      390.79     16.32 o
   4   8  11      626.81      654.06     18.75 o
   5   8  11      321.42      298.02     12.80 o
   6   8  11      368.60      371.58     16.62 o
   7   8  11       61.15       55.50     11.86 o
   8   8  11       12.11        8.09     11.39 o
   9   8  11      261.24      259.60     26.68 o
  -4   9  11       63.59       51.14     21.03 o
  -3   9  11      518.21      487.18     24.41 o
  -2   9  11      110.58      122.43     11.05 o
  -1   9  11     1878.96     1841.89     40.25 o
   0   9  11      235.75      241.88     14.31 o
   1   9  11     1793.41     1810.90     45.40 o
   2   9  11       97.03      115.32      9.87 o
   3   9  11       22.09       31.08      8.11 o
   4   9  11       65.52       67.53      9.54 o
   5   9  11       86.31       79.86      8.46 o
   6   9  11     1408.34     1455.24     38.32 o
   7   9  11      208.81      170.71     15.05 o
   8   9  11      545.48      584.13     27.72 o
   9   9  11      142.57      142.47     16.17 o
  -4  10  11       83.35      102.20     26.43 o
  -3  10  11      177.21      136.89     15.92 o
  -2  10  11      156.04      148.92     11.79 o
  -1  10  11        0.14        9.23      8.10 o
   0  10  11     1605.55     1650.14     42.81 o
   1  10  11      119.76      122.09     10.48 o
   2  10  11       19.48       19.53      7.89 o
   3  10  11      493.67      478.81     26.28 o
   4  10  11     1607.12     1611.38     36.25 o
   5  10  11        5.11        0.88      7.24 o
   6  10  11      481.87      481.07     22.17 o
   7  10  11      237.98      240.54     16.93 o
   8  10  11      216.40      209.92     17.25 o
  -3  11  11      291.99      261.40     18.74 o
  -2  11  11      122.42      113.04     11.17 o
  -1  11  11       67.63       74.44     10.03 o
   0  11  11      112.53      110.59     12.37 o
   1  11  11      131.21      131.00     10.93 o
   2  11  11        2.77        3.47     10.20 o
   3  11  11        9.65        8.21     10.73 o
   4  11  11      554.02      557.76     17.82 o
   5  11  11        7.21        2.79      7.37 o
   6  11  11       28.38       30.42     10.48 o
   7  11  11       44.78       60.20     12.08 o
   8  11  11      471.05      489.10     24.68 o
  -2  12  11      316.74      306.85     32.67 o
  -1  12  11       58.58       70.50     10.05 o
   0  12  11      991.58     1025.33     40.27 o
   1  12  11       16.48       13.56     10.04 o
   2  12  11      505.08      489.32     22.31 o
   3  12  11        1.50       -0.82     11.92 o
   4  12  11      941.61      956.92     29.87 o
   5  12  11       28.38       23.27     10.46 o
   6  12  11      282.08      297.42     23.21 o
   7  12  11     1070.05     1059.26     37.74 o
   0  13  11       29.15       31.72     11.26 o
   1  13  11      150.36      160.06     13.38 o
   2  13  11        6.70       21.66      9.50 o
   3  13  11       10.31        2.20      9.35 o
   4  13  11      516.16      502.49     22.53 o
   5  13  11      105.93      109.14     17.40 o
   6  13  11        3.84       13.30     10.64 o
  -2 -10  12        0.22       -9.95     22.68 o
  -1 -10  12      264.17      238.20     30.42 o
   0 -10  12       25.83       25.75     24.85 o
  -4  -9  12       28.24       37.72     24.58 o
  -3  -9  12        5.34        6.33     14.58 o
  -2  -9  12      146.22      122.42     23.95 o
  -1  -9  12       10.04      -27.19     20.78 o
   0  -9  12      220.96      253.52     30.80 o
   1  -9  12        3.64       16.19     21.42 o
   2  -9  12      153.06      107.60     28.11 o
   3  -9  12      185.27      183.30     22.59 o
  -5  -8  12        9.62       11.79     25.35 o
  -4  -8  12       45.65       24.97     24.24 o
  -3  -8  12       92.09       93.43     15.99 o
  -2  -8  12       58.08       69.67     15.07 o
  -1  -8  12      255.56      288.22     29.79 o
   0  -8  12      134.73      135.53     23.91 o
   1  -8  12       29.71       43.78     22.67 o
   2  -8  12       98.48       96.88     25.51 o
   3  -8  12        3.84       -0.91     13.20 o
   4  -8  12      279.92      283.90     21.86 o
  -5  -7  12      102.09      114.38     26.88 o
  -4  -7  12        1.51        1.28     22.01 o
  -3  -7  12       54.37       52.18     14.34 o
  -2  -7  12     1210.61     1136.11     42.05 o
  -1  -7  12       25.60       39.80     13.28 o
   0  -7  12      480.88      415.59     34.10 o
   1  -7  12        1.65        4.51     19.91 o
   2  -7  12     1565.80     1370.89     67.70 o
   3  -7  12      140.62      134.72     20.21 o
   4  -7  12      473.82      480.49     32.51 o
   5  -7  12       23.32       34.86     15.03 o
  -6  -6  12      333.17      363.41     39.30 o
  -5  -6  12      192.19      185.08     29.99 o
  -4  -6  12      599.25      590.10     29.39 o
  -3  -6  12        1.99        0.01     13.33 o
  -2  -6  12      503.59      502.02     26.20 o
  -1  -6  12       47.17       53.13     12.70 o
   0  -6  12       30.54       33.93     16.53 o
   1  -6  12      100.12       87.04     20.33 o
   2  -6  12        2.49       28.69     18.98 o
   3  -6  12      363.00      355.51     24.76 o
   4  -6  12       76.78       77.26     17.86 o
   5  -6  12      271.16      287.12     62.88 o
   6  -6  12       37.09       39.67     17.26 o
  -6  -5  12      221.49      204.43     31.43 o
  -5  -5  12       15.05       16.69     23.22 o
  -4  -5  12       94.72       97.35     14.73 o
  -3  -5  12        0.61        0.85     12.04 o
  -2  -5  12     2035.25     1962.22     61.45 o
  -1  -5  12       28.26       45.12     12.39 o
   0  -5  12      725.37      673.86     28.12 o
   1  -5  12        2.68       -3.24      9.98 o
   2  -5  12     1148.88     1187.26     58.94 o
   3  -5  12      124.17      140.02     16.58 o
   4  -5  12      344.78      355.33     22.12 o
   5  -5  12       49.73       50.14     14.73 o
   6  -5  12      191.39      190.90     18.79 o
   7  -5  12      159.15      154.16     19.45 o
  -7  -4  12      133.14      154.70     28.67 o
  -6  -4  12      982.05      921.48     57.21 o
  -5  -4  12       20.71       15.41     13.32 o
  -4  -4  12      948.12      959.72     36.31 o
  -3  -4  12      216.61      196.16     19.75 o
  -2  -4  12       65.69       62.54     12.78 o
  -1  -4  12      205.92      168.75     15.20 o
   0  -4  12       81.37      100.41     13.10 o
   1  -4  12     1154.35     1073.21     44.76 o
   2  -4  12        1.26       11.44      7.84 o
   3  -4  12     1610.52     1607.44     51.03 o
   4  -4  12       13.48        7.85     11.35 o
   5  -4  12     1255.44     1299.50     86.70 o
   6  -4  12       71.84       71.74     15.28 o
   7  -4  12      499.26      561.27     29.88 o
  -7  -3  12      140.68      167.63     27.84 o
  -6  -3  12      171.70      171.83     28.58 o
  -5  -3  12      290.15      367.66     31.37 o
  -4  -3  12      599.99      566.35     28.10 o
  -3  -3  12      186.94      231.79     17.43 o
  -2  -3  12      112.66      130.22     15.54 o
  -1  -3  12      637.42      670.23     27.66 o
   0  -3  12      938.87      946.53     34.85 o
   1  -3  12      338.79      329.26     19.17 o
   2  -3  12      667.96      642.05     21.09 o
   3  -3  12        0.45       12.47     10.16 o
   4  -3  12      111.59       96.53     14.47 o
   5  -3  12       87.53      101.30     14.46 o
   6  -3  12       57.28       54.46     14.47 o
   7  -3  12       11.40       18.78     14.34 o
   8  -3  12       94.56       93.40     17.66 o
  -7  -2  12        7.55       13.41     22.78 o
  -6  -2  12      533.83      516.65     65.36 o
  -5  -2  12      140.15      153.53     15.98 o
  -4  -2  12      102.89      111.95     14.73 o
  -3  -2  12      691.21      653.57     36.25 o
  -2  -2  12       16.74       21.03     10.66 o
  -1  -2  12     1219.45     1198.57     32.72 o
   0  -2  12      103.96      117.26     11.02 o
   1  -2  12     5252.03     5326.54    158.25 o
   2  -2  12      172.58      183.16     13.83 o
   3  -2  12     1654.41     1719.68     43.24 o
   4  -2  12      100.58      107.80     15.68 o
   5  -2  12     1420.20     1463.17     48.38 o
   6  -2  12       61.92       54.03     13.28 o
   7  -2  12      368.42      420.30     24.68 o
   8  -2  12      372.55      400.50     37.61 o
  -7  -1  12      154.32      169.02     27.32 o
  -6  -1  12      782.59      746.35     65.60 o
  -5  -1  12     1803.95     1799.28     58.18 o
  -4  -1  12      145.02      138.76     15.01 o
  -3  -1  12     2186.96     2226.14     55.00 o
  -2  -1  12       93.16       84.94      9.31 o
  -1  -1  12       82.94      102.56      9.80 o
   0  -1  12       44.22       40.84      7.92 o
   1  -1  12      194.15      185.65      9.33 o
   2  -1  12      191.32      202.52     24.01 o
   3  -1  12        5.75        8.18      5.43 o
   4  -1  12     2909.25     2935.13     59.49 o
   5  -1  12       31.18       40.48     11.46 o
   6  -1  12      560.19      601.47     89.77 o
   7  -1  12       33.94       29.35     13.41 o
   8  -1  12      415.42      361.83     34.92 o
  -7   0  12      105.27       49.70     22.11 o
  -6   0  12        8.34       11.79     13.54 o
  -5   0  12       11.71        7.89      9.89 o
  -4   0  12        6.43       12.63      9.43 o
  -3   0  12     2318.99     2246.13     55.40 o
  -2   0  12       54.28       67.71      9.28 o
  -1   0  12     1143.52     1198.26     32.63 o
   0   0  12        3.24        2.69      5.99 o
   1   0  12     4884.29     4919.27     96.86 o
   2   0  12      914.47      932.58     22.74 o
   3   0  12      607.24      660.88     18.84 o
   4   0  12      303.19      310.43     11.16 o
   5   0  12      988.50     1063.01     32.55 o
   6   0  12       76.66      113.21     14.81 o
   7   0  12      133.38      162.57     25.47 o
   8   0  12       36.37       42.09     20.60 o
   9   0  12       39.58       70.32     24.95 o
  -7   1  12      375.08      395.17     56.94 o
  -6   1  12      715.28      677.31     31.87 o
  -5   1  12     2211.05     2130.32     54.09 o
  -4   1  12        8.07       27.13      9.65 o
  -3   1  12       54.39       75.34     10.37 o
  -2   1  12      531.69      552.51     25.02 o
  -1   1  12       48.11       47.41      8.19 o
   0   1  12      930.47      917.19     35.18 o
   1   1  12      252.31      286.60     20.34 o
   2   1  12     2031.58     2007.08     77.71 o
   3   1  12       75.31       83.93      6.66 o
   4   1  12     3733.63     3755.01     74.47 o
   5   1  12      264.41      255.70     11.65 o
   6   1  12     1414.02     1385.00     36.79 o
   7   1  12       28.28       21.05     12.21 o
   8   1  12      960.25      905.70     53.84 o
   9   1  12      208.13      197.17     29.12 o
  -7   2  12      304.16      280.93     33.11 o
  -6   2  12       83.30      106.27     13.32 o
  -5   2  12      236.56      211.13     14.53 o
  -4   2  12      743.72      722.43     24.83 o
  -3   2  12      112.10      136.17     11.57 o
  -2   2  12     1175.36     1198.17     68.41 o
  -1   2  12     2625.60     2620.32     54.13 o
   0   2  12     1743.99     1729.56     37.44 o
   1   2  12     1367.06     1417.25     36.21 o
   2   2  12     1380.48     1364.87     30.66 o
   3   2  12       36.31       39.11      6.70 o
   4   2  12       93.22       88.94     11.31 o
   5   2  12     1098.86     1015.52     44.33 o
   6   2  12        5.43       15.54      8.31 o
   7   2  12      233.49      243.28     30.70 o
   8   2  12        9.43       13.46     12.97 o
   9   2  12       48.89       54.84     22.83 o
  -7   3  12      167.86      164.03     19.59 o
  -6   3  12       27.11       25.36     11.97 o
  -5   3  12      261.51      257.53     15.85 o
  -4   3  12        2.77       20.36      9.57 o
  -3   3  12       90.72       77.60     10.26 o
  -2   3  12     2540.12     2494.01     60.15 o
  -1   3  12      184.39      175.52     10.69 o
   0   3  12     2655.01     2568.34     77.81 o
   1   3  12      430.37      437.04     20.14 o
   2   3  12     1692.18     1731.74     43.10 o
   3   3  12       69.66       64.75      8.53 o
   4   3  12     2804.44     2755.92     65.21 o
   5   3  12       23.72       43.08     10.14 o
   6   3  12     1935.46     1916.82     48.12 o
   7   3  12      361.06      350.26     14.06 o
   8   3  12     1042.61      982.78     27.18 o
   9   3  12      149.00      153.49     22.55 o
  -6   4  12      427.22      431.36     63.53 o
  -5   4  12      211.56      175.94     14.10 o
  -4   4  12     2587.87     2502.92     61.93 o
  -3   4  12       50.53       54.18     15.95 o
  -2   4  12      949.26     1047.00     26.07 o
  -1   4  12      456.85      457.83     34.37 o
   0   4  12     2093.54     2101.86     64.86 o
   1   4  12      388.61      392.67     13.46 o
   2   4  12       17.71       23.00      7.45 o
   3   4  12     3382.20     3363.95     78.11 o
   4   4  12       29.79       41.79      8.09 o
   5   4  12     1886.92     1827.67     71.10 o
   6   4  12        0.12        6.51      6.81 o
   7   4  12     1254.24     1275.29     30.67 o
   8   4  12      113.01      118.77     11.36 o
   9   4  12      510.12      519.03     25.95 o
  -6   5  12        4.95       13.36     17.01 o
  -5   5  12       35.52       31.43     11.18 o
  -4   5  12      343.95      330.35     17.38 o
  -3   5  12       94.13      111.82     11.66 o
  -2   5  12     1673.64     1654.76     37.04 o
  -1   5  12      708.52      696.44     19.22 o
   0   5  12     3289.36     3259.32     66.09 o
   1   5  12       61.81       56.84      8.84 o
   2   5  12       74.86       72.50      8.83 o
   3   5  12        6.41        3.89      7.04 o
   4   5  12     5582.66     5508.17    124.50 o
   5   5  12      255.89      200.50     13.98 o
   6   5  12      104.45      108.08      8.95 o
   7   5  12      102.31       97.11      9.44 o
   8   5  12      123.65      139.72     17.18 o
   9   5  12      355.96      380.90     23.18 o
  -6   6  12      355.70      309.49     30.62 o
  -5   6  12       30.19       13.25     13.95 o
  -4   6  12      616.14      635.30     23.23 o
  -3   6  12      103.66       95.51     13.47 o
  -2   6  12      285.22      315.69     13.05 o
  -1   6  12      195.51      194.65     10.21 o
   0   6  12      402.82      398.33     16.82 o
   1   6  12     1420.23     1437.71     37.43 o
   2   6  12      276.20      281.22     13.86 o
   3   6  12     3514.68     3445.17     80.06 o
   4   6  12       78.33       67.45     13.66 o
   5   6  12     2013.47     1943.11     42.08 o
   6   6  12      266.00      240.82     11.74 o
   7   6  12     1546.79     1519.04     40.19 o
   8   6  12      369.08      346.61     20.89 o
   9   6  12      464.10      419.66     23.26 o
  -5   7  12      301.84      288.82     20.89 o
  -4   7  12      198.34      211.54     15.06 o
  -3   7  12      791.23      775.25     26.20 o
  -2   7  12      701.22      688.02     20.29 o
  -1   7  12     1769.34     1640.40     36.58 o
   0   7  12      777.45      762.77     20.38 o
   1   7  12      756.24      788.20     26.21 o
   2   7  12        2.75        6.28      7.59 o
   3   7  12       25.99       25.73      8.19 o
   4   7  12        4.77       12.44      8.17 o
   5   7  12      334.98      317.66     13.73 o
   6   7  12      370.01      360.79     18.41 o
   7   7  12      138.25      129.15     11.54 o
   8   7  12      508.66      519.61     28.44 o
   9   7  12      123.54      154.94     18.57 o
  -5   8  12       10.56        0.84     28.94 o
  -4   8  12      312.35      339.87     22.34 o
  -3   8  12      294.33      300.78     18.83 o
  -2   8  12       90.24       97.54      9.58 o
  -1   8  12      652.97      684.35     19.50 o
   0   8  12       37.07       15.97      8.63 o
   1   8  12     1935.22     2037.99     50.51 o
   2   8  12      128.66      116.60     10.26 o
   3   8  12     1544.74     1534.83     39.93 o
   4   8  12      181.83      215.32     18.05 o
   5   8  12     3152.30     3034.02     62.70 o
   6   8  12      172.04      177.65     10.96 o
   7   8  12      370.16      400.78     21.55 o
   8   8  12      219.58      204.58     17.11 o
   9   8  12      275.09      252.10     19.18 o
  -4   9  12       78.19       76.63     15.14 o
  -3   9  12     1354.99     1371.40     50.48 o
  -2   9  12       11.68       16.19      8.44 o
  -1   9  12     1270.77     1225.27     29.42 o
   0   9  12      114.14      116.01     10.87 o
   1   9  12        7.25       15.99      8.57 o
   2   9  12      521.23      494.45     24.25 o
   3   9  12      619.01      611.15     23.57 o
   4   9  12     1506.54     1538.16     40.58 o
   5   9  12      121.98      109.26      9.40 o
   6   9  12      788.45      764.09     21.78 o
   7   9  12       28.89       27.82     11.36 o
   8   9  12      647.68      657.82     28.33 o
  -3  10  12      537.29      544.71     27.22 o
  -2  10  12       69.46       59.69     10.66 o
  -1  10  12      756.67      773.74     21.72 o
   0  10  12        5.12       13.11      8.70 o
   1  10  12      896.53      917.65     39.86 o
   2  10  12       89.58       86.34      9.95 o
   3  10  12     1143.29     1112.36     31.86 o
   4  10  12        3.51        8.07      8.38 o
   5  10  12      330.29      300.35     13.57 o
   6  10  12       63.24       60.41      9.12 o
   7  10  12       96.25       82.67     13.21 o
   8  10  12      141.77      107.27     14.85 o
  -2  11  12      265.52      260.45     18.28 o
  -1  11  12      234.09      252.17     14.18 o
   0  11  12      254.89      255.86     17.20 o
   1  11  12       14.81        7.96      9.17 o
   2  11  12      362.06      385.09     17.07 o
   3  11  12      127.28      110.67     19.18 o
   4  11  12     1336.37     1366.17     38.98 o
   5  11  12       88.60       67.93      9.09 o
   6  11  12     1252.52     1249.19     35.59 o
   7  11  12       10.05       10.22     11.39 o
  -1  12  12      284.28      340.30     16.58 o
   0  12  12      229.71      248.74     18.08 o
   1  12  12      137.35      120.03     13.07 o
   2  12  12       73.27       94.28     12.25 o
   3  12  12       21.59       12.04      9.09 o
   4  12  12       59.77       59.82     14.32 o
   5  12  12      384.10      389.37     15.44 o
   6  12  12       83.52       75.06     10.80 o
   1  13  12       57.66       78.87     12.49 o
   2  13  12      587.03      556.57     23.95 o
   3  13  12       39.48       49.40     11.29 o
   4  13  12      589.55      597.94     43.44 o
   5  13  12        1.38       11.35      9.34 o
  -2  -9  13        1.11       11.51     22.07 o
  -1  -9  13      148.07      154.08     27.54 o
   0  -9  13        3.14        7.63     23.63 o
   1  -9  13       33.12       19.33     23.10 o
  -4  -8  13       23.57       29.87     25.10 o
  -3  -8  13      863.72      897.88     38.18 o
  -2  -8  13      122.21      123.43     17.59 o
  -1  -8  13      560.45      585.38     42.89 o
   0  -8  13      109.80      109.11     25.69 o
   1  -8  13       68.84       31.64     22.49 o
   2  -8  13      356.35      372.76     35.32 o
   3  -8  13        4.99       22.97     24.90 o
  -4  -7  13      303.50      331.58     36.48 o
  -3  -7  13        2.28        4.56     14.10 o
  -2  -7  13      134.03      129.62     17.16 o
  -1  -7  13       12.78       -2.70     15.95 o
   0  -7  13      156.45      164.22     25.11 o
   1  -7  13       17.52        3.34     20.61 o
   2  -7  13      677.83      589.56     44.93 o
   3  -7  13       68.10       81.91     15.82 o
   4  -7  13      131.24      145.71     18.07 o
  -5  -6  13      246.07      221.12     31.12 o
  -4  -6  13       48.77       42.95     14.79 o
  -3  -6  13      652.90      669.06     31.25 o
  -2  -6  13        2.03        3.66     12.76 o
  -1  -6  13       48.38       49.80     13.70 o
   0  -6  13       46.32       38.48     12.97 o
   1  -6  13       33.45       39.81     19.36 o
   2  -6  13       62.23       79.24     21.89 o
   3  -6  13        8.91        1.96     12.36 o
   4  -6  13       48.44       65.53     15.11 o
   5  -6  13        1.60       -5.30     14.42 o
  -6  -5  13      232.74      244.15     33.68 o
  -5  -5  13        2.47        3.23     21.68 o
  -4  -5  13      745.20      777.58     36.91 o
  -3  -5  13       18.94       24.93     13.75 o
  -2  -5  13      500.68      507.27     26.57 o
  -1  -5  13        1.85       -2.22     11.88 o
   0  -5  13      807.12      745.13     31.26 o
   1  -5  13      282.28      255.01     26.71 o
   2  -5  13     1750.41     1617.65     76.04 o
   3  -5  13        8.58       10.63     12.29 o
   4  -5  13      131.69      136.83     16.07 o
   5  -5  13      771.92      774.99     33.41 o
   6  -5  13      143.22      156.02     18.41 o
  -6  -4  13       57.40       76.40     24.82 o
  -5  -4  13       86.13       59.57     15.41 o
  -4  -4  13      202.29      219.54     18.56 o
  -3  -4  13      131.49      123.66     15.23 o
  -2  -4  13        5.19        4.34     12.29 o
  -1  -4  13      544.25      480.37     35.21 o
   0  -4  13       90.93      103.17     13.83 o
   1  -4  13      115.42      106.70     13.57 o
   2  -4  13        6.33       25.92     17.56 o
   3  -4  13      794.91      837.29     50.98 o
   4  -4  13        3.60        9.64     12.32 o
   5  -4  13      220.28      254.15     20.12 o
   6  -4  13      123.93      109.82     23.83 o
   7  -4  13       48.94       41.31     17.03 o
  -6  -3  13      226.99      219.01     31.48 o
  -5  -3  13      218.39      243.96     22.31 o
  -4  -3  13      619.54      638.24     30.13 o
  -3  -3  13       14.52       22.54     12.98 o
  -2  -3  13     1498.67     1463.84     49.24 o
  -1  -3  13      104.08      119.76     14.58 o
   0  -3  13     2270.20     2115.44     92.12 o
   1  -3  13      452.39      434.95     22.07 o
   2  -3  13       11.34        7.44      9.94 o
   3  -3  13      129.99      125.56     14.24 o
   4  -3  13       27.30       37.13     12.35 o
   5  -3  13     1475.31     1436.22     74.08 o
   6  -3  13      153.46      138.18     16.71 o
   7  -3  13      761.62      852.18     38.05 o
  -6  -2  13       10.33       10.43     21.23 o
  -5  -2  13      130.71      149.73     25.24 o
  -4  -2  13      151.99      132.71     15.87 o
  -3  -2  13      939.82      940.98     36.09 o
  -2  -2  13      151.10      135.32     14.67 o
  -1  -2  13     2485.40     2422.25     73.20 o
   0  -2  13       29.94       26.89     11.36 o
   1  -2  13       72.38      104.06     27.43 o
   2  -2  13      287.20      255.49     16.89 o
   3  -2  13     1805.80     1784.14     45.10 o
   4  -2  13      162.77      156.52     17.66 o
   5  -2  13      457.33      450.18     23.74 o
   6  -2  13      330.80      349.20     29.62 o
   7  -2  13      210.65      215.53     31.75 o
   8  -2  13      269.43      271.58     33.78 o
  -6  -1  13      317.98      317.68     47.47 o
  -5  -1  13      266.99      291.33     21.11 o
  -4  -1  13      373.37      355.29     22.19 o
  -3  -1  13       46.55       45.84     21.06 o
  -2  -1  13      125.07      124.41     11.20 o
  -1  -1  13      167.52      179.37     38.43 o
   0  -1  13      733.81      663.04     22.06 o
   1  -1  13      173.55      187.72      9.91 o
   2  -1  13     1147.20     1059.10     37.82 o
   3  -1  13      575.09      556.70     17.11 o
   4  -1  13       75.55       86.76     21.83 o
   5  -1  13      283.01      327.47     28.62 o
   6  -1  13      198.64      233.40     35.07 o
   7  -1  13      117.92      142.00     25.16 o
   8  -1  13      109.13       97.46     26.43 o
  -6   0  13        0.65       -2.55     18.40 o
  -5   0  13      750.07      795.63     75.76 o
  -4   0  13        4.28        0.79     10.74 o
  -3   0  13      696.46      727.30     34.56 o
  -2   0  13        3.49       22.51      9.12 o
  -1   0  13     4505.78     4642.79    106.43 o
   0   0  13      875.81      889.56     22.98 o
   1   0  13     2102.73     2147.31     45.50 o
   2   0  13      488.72      456.30     16.89 o
   3   0  13      560.28      584.79     23.29 o
   4   0  13       86.57      104.88      7.84 o
   5   0  13      468.74      467.41     14.51 o
   6   0  13     1748.30     1746.92     81.05 o
   7   0  13      473.45      549.59     40.47 o
   8   0  13     1511.26     1498.84     76.28 o
  -6   1  13        1.27      -13.75     13.98 o
  -5   1  13       39.23       44.23     11.77 o
  -4   1  13      167.06      192.94     16.57 o
  -3   1  13       11.33        5.75      8.87 o
  -2   1  13     1091.73     1087.65     38.93 o
  -1   1  13      150.08      178.48     14.54 o
   0   1  13      168.01      172.25      9.76 o
   1   1  13       78.63       83.31      8.04 o
   2   1  13     2176.07     2223.94     46.85 o
   3   1  13      408.73      401.75     12.58 o
   4   1  13      808.65      836.86     34.94 o
   5   1  13      171.32      152.41     11.41 o
   6   1  13      217.46      208.08     14.36 o
   7   1  13      184.11      159.91     25.39 o
   8   1  13        7.07        9.77     21.27 o
  -6   2  13       74.93       77.84     13.33 o
  -5   2  13     1254.77     1295.08     37.93 o
  -4   2  13       40.73       36.15     10.73 o
  -3   2  13     1782.49     1784.20     51.73 o
  -2   2  13       50.16       63.63      9.66 o
  -1   2  13     3109.30     3108.27     63.88 o
   0   2  13      680.94      665.62     18.76 o
   1   2  13      205.48      217.71     10.71 o
   2   2  13     1514.68     1505.67     36.51 o
   3   2  13       19.10       22.62      7.03 o
   4   2  13     1725.73     1816.89     45.65 o
   5   2  13      187.28      234.38     26.61 o
   6   2  13     1010.09      987.80     29.48 o
   7   2  13      156.51      173.10     23.07 o
   8   2  13      928.30      965.55     56.55 o
   9   2  13       39.12       22.66     23.33 o
  -6   3  13       86.99      107.81     13.84 o
  -5   3  13       23.10       12.09     11.09 o
  -4   3  13     1020.11     1027.51     44.52 o
  -3   3  13      133.26      117.39     11.87 o
  -2   3  13     1340.76     1373.47     37.00 o
  -1   3  13      125.76      101.75      8.92 o
   0   3  13      372.52      397.00     14.86 o
   1   3  13      288.91      283.97     30.07 o
   2   3  13     4941.58     4971.42     98.28 o
   3   3  13       18.87       16.59      8.06 o
   4   3  13      342.31      400.73     26.70 o
   5   3  13      116.86      109.57     10.90 o
   6   3  13      483.00      474.36     19.64 o
   7   3  13      561.93      554.19     24.91 o
   8   3  13       49.23       58.07     18.56 o
   9   3  13      545.80      483.41     40.04 o
  -6   4  13      209.11      195.48     16.25 o
  -5   4  13      316.03      308.46     17.44 o
  -4   4  13      178.81      169.06     14.04 o
  -3   4  13      229.60      192.07     13.71 o
  -2   4  13      345.94      312.39     29.60 o
  -1   4  13        0.02        6.02      6.96 o
   0   4  13       11.77        4.13      6.75 o
   1   4  13     1014.37      967.66     24.04 o
   2   4  13     2691.44     2715.85     64.86 o
   3   4  13      119.86      133.60     17.65 o
   4   4  13      167.41      184.71     11.99 o
   5   4  13      239.56      235.98     35.58 o
   6   4  13      120.46      120.44     11.32 o
   7   4  13        1.37       10.75      9.89 o
   8   4  13       33.04       30.77      9.00 o
   9   4  13      138.13      140.70     22.16 o
  -5   5  13        3.60        2.95     11.71 o
  -4   5  13     1711.42     1705.58     45.85 o
  -3   5  13        2.57        2.21     10.22 o
  -2   5  13     1565.80     1520.28     34.87 o
  -1   5  13       76.23       51.07      8.16 o
   0   5  13     1424.25     1420.04     32.43 o
   1   5  13      205.41      186.32     13.42 o
   2   5  13     2578.80     2607.85     77.25 o
   3   5  13       71.86       78.49      9.80 o
   4   5  13      512.81      544.41     20.19 o
   5   5  13     1807.74     1812.09     45.95 o
   6   5  13       18.42       20.61      9.15 o
   7   5  13     1919.74     1957.93     43.30 o
   8   5  13       39.20       38.29     10.22 o
   9   5  13      504.55      537.16     66.88 o
  -5   6  13        0.08       10.86     11.66 o
  -4   6  13      241.63      228.82     15.68 o
  -3   6  13      152.40      161.76     13.75 o
  -2   6  13       30.78       25.31      8.11 o
  -1   6  13      748.08      783.15     33.28 o
   0   6  13       36.51       42.35      7.82 o
   1   6  13      933.07      920.95     27.86 o
   2   6  13      542.66      539.69     31.07 o
   3   6  13     2073.61     2076.95     51.51 o
   4   6  13      307.97      274.85     14.34 o
   5   6  13      204.66      211.45     13.52 o
   6   6  13      195.91      194.35     13.97 o
   7   6  13      165.22      148.73     10.87 o
   8   6  13       19.15        6.23     11.87 o
   9   6  13      124.83      113.69     13.11 o
  -5   7  13       19.07       21.22     14.51 o
  -4   7  13      723.95      698.44     26.31 o
  -3   7  13       74.14       87.92     12.30 o
  -2   7  13     1245.66     1223.72     29.92 o
  -1   7  13      163.99      151.61     10.30 o
   0   7  13      396.11      417.87     15.06 o
   1   7  13      477.96      485.65     22.71 o
   2   7  13       13.19       13.66      8.38 o
   3   7  13      796.43      797.04     25.12 o
   4   7  13       18.26       26.01      8.81 o
   5   7  13      597.13      597.99     21.76 o
   6   7  13      103.18       93.50     12.01 o
   7   7  13     2224.72     2285.44     74.06 o
   8   7  13       34.70       27.99     10.83 o
  -4   8  13       44.27       39.96     14.82 o
  -3   8  13      639.49      643.04     24.13 o
  -2   8  13       52.20       63.20      9.60 o
  -1   8  13     2108.88     2153.73     46.72 o
   0   8  13       12.54       14.80      9.34 o
   1   8  13      569.50      542.55     20.43 o
   2   8  13        0.94       -1.11      8.27 o
   3   8  13     1277.11     1224.63     34.31 o
   4   8  13       45.29       43.44      9.63 o
   5   8  13      719.91      703.45     24.23 o
   6   8  13      428.48      424.92     16.09 o
   7   8  13      156.15      142.65     11.18 o
   8   8  13      104.70      106.05     16.91 o
  -3   9  13       72.26       83.49     15.30 o
  -2   9  13       44.51       64.53      9.96 o
  -1   9  13       24.91       18.92      8.48 o
   0   9  13        1.30        7.59      7.80 o
   1   9  13      631.63      605.26     23.53 o
   2   9  13      179.90      184.36     13.07 o
   3   9  13       11.19       26.22      8.83 o
   4   9  13      595.99      633.13     22.71 o
   5   9  13       42.71       29.72      9.78 o
   6   9  13      306.22      302.12     14.17 o
   7   9  13      165.21      158.65     13.41 o
   8   9  13       17.77       29.77     12.96 o
  -3  10  13      441.41      427.90     25.15 o
  -2  10  13       39.15       42.11     11.02 o
  -1  10  13     1332.64     1284.28     31.36 o
   0  10  13        2.12        8.27      7.93 o
   1  10  13      293.80      282.58     15.30 o
   2  10  13       78.75       92.75     11.13 o
   3  10  13      694.56      646.55     22.37 o
   4  10  13      151.36      153.67     12.24 o
   5  10  13       11.57       23.56      9.75 o
   6  10  13      520.89      471.60     17.50 o
   7  10  13       20.06       20.53     10.34 o
  -2  11  13       83.38       60.31     11.86 o
  -1  11  13       36.25       40.11     10.19 o
   0  11  13      688.69      699.31     20.93 o
   1  11  13      120.18      126.90     12.15 o
   2  11  13      801.41      805.31     26.61 o
   3  11  13       69.31       47.35     11.68 o
   4  11  13      705.90      692.88     24.13 o
   5  11  13        5.14        9.25      9.48 o
   6  11  13      372.46      341.50     33.13 o
   7  11  13      133.66      141.40     13.69 o
   0  12  13      187.39      201.17     13.16 o
   1  12  13       37.94       29.57     11.66 o
   2  12  13      418.66      413.25     33.89 o
   3  12  13       28.48       26.14      9.64 o
   4  12  13       18.92       24.06      9.90 o
   5  12  13       75.88       70.29     11.33 o
   3  13  13       63.23       64.32     12.64 o
  -2  -8  14      213.14      269.19     31.00 o
  -1  -8  14       42.63       71.37     24.69 o
   0  -8  14      314.00      242.34     31.69 o
   1  -8  14       65.29       78.18     26.87 o
   2  -8  14      542.24      547.14     46.66 o
  -3  -7  14      136.57      130.92     18.27 o
  -2  -7  14      273.16      278.56     21.61 o
  -1  -7  14       87.15      130.34     24.48 o
   0  -7  14      176.84      181.11     28.16 o
   1  -7  14      353.10      464.38     39.56 o
   2  -7  14        0.46       -5.46     22.02 o
   3  -7  14        8.44        2.33     22.91 o
  -4  -6  14      624.82      684.99     34.00 o
  -3  -6  14       38.09       36.62     15.35 o
  -2  -6  14      267.75      241.50     20.10 o
  -1  -6  14        6.16       21.48     14.29 o
   0  -6  14     1393.71     1387.10     69.43 o
   1  -6  14        0.51       -9.34     19.85 o
   2  -6  14      845.08      762.66     47.71 o
   3  -6  14        3.28       10.17     22.09 o
   4  -6  14      215.84      175.85     19.03 o
  -5  -5  14      101.15       86.11     27.63 o
  -4  -5  14      164.11      174.33     19.41 o
  -3  -5  14       26.14        9.02     14.19 o
  -2  -5  14      465.91      482.96     27.44 o
  -1  -5  14      101.20       98.41     15.90 o
   0  -5  14       85.98       75.05     14.32 o
   1  -5  14       17.53        7.78     19.99 o
   2  -5  14       31.55       21.15     20.18 o
   3  -5  14      266.28      321.44     32.99 o
   4  -5  14      178.01      166.08     18.34 o
   5  -5  14      481.42      504.98     36.30 o
  -5  -4  14       27.69       23.41     24.76 o
  -4  -4  14     1333.57     1355.69     48.17 o
  -3  -4  14      176.63      182.43     18.30 o
  -2  -4  14     1011.09      992.29     55.85 o
  -1  -4  14      130.41      149.42     16.80 o
   0  -4  14      522.69      580.51     28.69 o
   1  -4  14      323.94      299.37     24.65 o
   2  -4  14      466.82      508.62     37.92 o
   3  -4  14       31.19       28.80     14.05 o
   4  -4  14      263.72      240.82     19.23 o
   5  -4  14       75.95      103.36     24.45 o
   6  -4  14      218.37      232.11     47.27 o
  -5  -3  14        9.99       20.43     23.06 o
  -4  -3  14      632.71      677.03     31.38 o
  -3  -3  14       12.99       22.42     13.39 o
  -2  -3  14       88.18       85.91     14.91 o
  -1  -3  14      200.39      204.37     17.30 o
   0  -3  14       70.83       45.56     15.06 o
   1  -3  14     1262.69     1219.09     42.69 o
   2  -3  14       86.91       87.32     13.18 o
   3  -3  14     1474.78     1463.52     76.36 o
   4  -3  14       77.20       71.89     14.65 o
   5  -3  14      720.24      745.46    103.46 o
   6  -3  14       23.15        9.98     19.00 o
   7  -3  14      167.43      177.96     20.47 o
  -6  -2  14       56.08       49.17     23.71 o
  -5  -2  14      489.75      539.80     29.63 o
  -4  -2  14     1209.48     1237.02     45.50 o
  -3  -2  14      639.65      658.30     30.90 o
  -2  -2  14      565.08      527.88     26.72 o
  -1  -2  14       10.49       20.65     17.57 o
   0  -2  14        6.51       14.03     11.37 o
   1  -2  14      654.50      631.50     27.56 o
   2  -2  14      303.70      346.84     20.93 o
   3  -2  14       33.59       19.82      9.11 o
   4  -2  14        8.41       -4.22     12.17 o
   5  -2  14       92.92      118.02     15.99 o
   6  -2  14       64.78       91.23     20.96 o
   7  -2  14      141.61      180.78     28.82 o
  -6  -1  14      162.25      172.16     26.98 o
  -5  -1  14        1.49       -4.90     13.81 o
  -4  -1  14      114.42      123.76     17.67 o
  -3  -1  14      765.29      745.70     32.31 o
  -2  -1  14      154.90      157.22     16.22 o
  -1  -1  14     2890.18     2866.41     85.66 o
   0  -1  14      333.10      361.31     21.62 o
   1  -1  14      577.46      583.20     27.32 o
   2  -1  14      276.27      229.57     16.72 o
   3  -1  14     2355.77     2350.76     71.33 o
   4  -1  14       94.43       82.52     13.60 o
   5  -1  14     1201.06     1272.90     45.08 o
   6  -1  14      630.51      667.07     47.58 o
   7  -1  14      241.41      365.36     36.27 o
  -6   0  14      197.44      183.27     19.79 o
  -5   0  14      648.28      670.28     31.85 o
  -4   0  14      240.33      234.92     19.49 o
  -3   0  14     1627.56     1624.91     43.75 o
  -2   0  14       65.52       70.77     16.58 o
  -1   0  14       11.63       15.96      9.13 o
   0   0  14       19.18       16.64      9.44 o
   1   0  14       40.31       50.94      7.79 o
   2   0  14       76.42       80.46      8.54 o
   3   0  14      275.74      250.26     11.88 o
   4   0  14     1373.99     1405.05     58.93 o
   5   0  14      134.05      122.50     23.86 o
   6   0  14      697.74      669.96     44.06 o
   7   0  14      204.57      211.55     28.46 o
   8   0  14      124.66       99.31     26.82 o
  -6   1  14       12.00        9.27     16.02 o
  -5   1  14        5.94        7.42     18.90 o
  -4   1  14      105.68      124.86     13.57 o
  -3   1  14     1096.09     1143.63     34.63 o
  -2   1  14       93.55      104.92     11.78 o
  -1   1  14     3108.91     3073.80     73.49 o
   0   1  14      796.73      850.26     22.79 o
   1   1  14       21.19       18.17      7.55 o
   2   1  14      170.24      163.58     10.15 o
   3   1  14     1159.74     1170.30     28.12 o
   4   1  14      123.82      137.47     10.02 o
   5   1  14       98.18      110.43     17.72 o
   6   1  14      462.20      518.10     41.52 o
   7   1  14       59.03      122.50     25.77 o
   8   1  14       11.50       45.10     24.38 o
  -6   2  14      424.52      417.88     26.45 o
  -5   2  14      686.16      717.76     27.93 o
  -4   2  14        7.36        0.53     10.42 o
  -3   2  14      572.77      588.85     23.57 o
  -2   2  14      522.27      514.96     36.74 o
  -1   2  14        7.90       13.46      9.43 o
   0   2  14     1573.09     1589.00     35.71 o
   1   2  14        3.44        6.84      7.04 o
   2   2  14      587.94      551.96     21.83 o
   3   2  14        0.25        4.23      8.31 o
   4   2  14     2683.12     2694.35    114.29 o
   5   2  14       70.40       68.75     10.34 o
   6   2  14     1955.86     1980.12     73.62 o
   7   2  14        4.22       -3.02     11.95 o
   8   2  14      708.99      736.83     50.67 o
  -5   3  14      117.77      107.54     13.66 o
  -4   3  14      390.29      404.65     20.12 o
  -3   3  14      391.82      359.40     17.87 o
  -2   3  14     1043.36     1084.26     32.19 o
  -1   3  14      120.04      145.35     16.56 o
   0   3  14      733.07      742.00     20.62 o
   1   3  14      214.97      225.07     32.00 o
   2   3  14       67.36       62.64      8.20 o
   3   3  14      122.00      128.11     15.84 o
   4   3  14      171.77      167.20     12.50 o
   5   3  14      612.04      603.28     28.32 o
   6   3  14      155.59      146.58     12.65 o
   7   3  14      382.94      355.62     29.17 o
   8   3  14       19.24       21.25     13.63 o
  -5   4  14       88.27       63.41     13.00 o
  -4   4  14      268.80      278.53     26.70 o
  -3   4  14       10.65       10.58     10.21 o
  -2   4  14     1155.44     1069.10     57.78 o
  -1   4  14        1.68        2.54      7.54 o
   0   4  14     2005.49     2005.72     43.53 o
   1   4  14       64.50       56.94      8.29 o
   2   4  14     1720.05     1760.49     38.78 o
   3   4  14       57.48       78.84     11.44 o
   4   4  14     1645.82     1654.23     43.16 o
   5   4  14      435.01      468.70     20.02 o
   6   4  14     1142.79     1085.54     37.16 o
   7   4  14      540.79      509.25     21.21 o
   8   4  14      472.58      473.02     22.17 o
  -5   5  14       33.85       45.45     12.75 o
  -4   5  14      726.93      763.76     32.62 o
  -3   5  14      382.21      396.41     24.70 o
  -2   5  14      538.80      546.59     18.18 o
  -1   5  14        4.68        3.12      7.88 o
   0   5  14      911.99      894.40     23.49 o
   1   5  14      294.32      301.29     29.16 o
   2   5  14        3.26        6.63      8.62 o
   3   5  14      656.73      709.98     23.92 o
   4   5  14        2.79       12.89      8.98 o
   5   5  14     2509.10     2548.76     64.61 o
   6   5  14      133.73      138.63     12.74 o
   7   5  14      526.46      501.28     31.71 o
   8   5  14       12.84       13.29     11.15 o
  -4   6  14      474.66      460.02     21.71 o
  -3   6  14       39.02       37.63     12.04 o
  -2   6  14      644.16      624.21     20.54 o
  -1   6  14      644.24      620.71     19.16 o
   0   6  14      525.72      564.96     18.03 o
   1   6  14       97.80       82.93      9.00 o
   2   6  14      875.77      892.10     46.87 o
   3   6  14       73.86       87.06     10.68 o
   4   6  14       95.69       92.89     15.34 o
   5   6  14      269.66      273.97     15.48 o
   6   6  14      534.91      535.35     50.21 o
   7   6  14        5.54        0.03     10.32 o
   8   6  14        3.51        2.83      9.97 o
  -4   7  14      472.39      493.62     25.21 o
  -3   7  14        2.83       -2.74     10.74 o
  -2   7  14      117.43      129.74     11.42 o
  -1   7  14      965.44      933.65     24.98 o
   0   7  14        1.36        1.61      8.00 o
   1   7  14      762.60      744.56     31.20 o
   2   7  14        6.39        8.99     10.58 o
   3   7  14     2468.98     2518.40     61.55 o
   4   7  14      214.03      218.60     14.07 o
   5   7  14     1867.20     1887.20     48.96 o
   6   7  14       55.74       39.58     11.66 o
   7   7  14      989.42      892.24     29.23 o
   8   7  14      543.82      489.02     21.30 o
  -3   8  14      427.77      419.09     30.00 o
  -2   8  14      364.61      432.54     16.99 o
  -1   8  14       68.60       58.76      9.37 o
   0   8  14      182.34      198.36     11.62 o
   1   8  14      885.40      880.04     34.34 o
   2   8  14       62.93       74.07     10.33 o
   3   8  14       83.66       87.25     10.64 o
   4   8  14       57.72       50.66     10.54 o
   5   8  14      136.00      142.33     12.77 o
   6   8  14      126.78      151.07     24.91 o
   7   8  14      135.84      150.58     11.59 o
   8   8  14       34.19       28.70     11.37 o
  -3   9  14      203.93      182.15     15.49 o
  -2   9  14      152.77      166.23     12.02 o
  -1   9  14     1123.22     1142.57     38.01 o
   0   9  14      103.52       97.55     10.05 o
   1   9  14      684.37      693.93     24.55 o
   2   9  14        0.06       -4.05      8.95 o
   3   9  14     1535.21     1590.82     53.57 o
   4   9  14      289.03      261.81     15.25 o
   5   9  14     1066.75     1011.34     46.19 o
   6   9  14      330.98      350.95     17.86 o
   7   9  14      960.21      890.28     28.85 o
  -2  10  14        1.59        8.54      9.68 o
  -1  10  14      172.61      178.12     12.51 o
   0  10  14       16.46       10.01      8.58 o
   1  10  14        6.39        7.74     10.08 o
   2  10  14      836.31      827.14     38.78 o
   3  10  14        2.83        8.92     10.66 o
   4  10  14      796.36      774.23     26.48 o
   5  10  14       12.73       11.35      9.86 o
   6  10  14      670.71      683.06     25.11 o
   7  10  14       95.48      106.35     13.03 o
  -1  11  14     2168.57     2336.01     58.34 o
   0  11  14       16.80       20.30      9.25 o
   1  11  14      154.55      162.17     16.65 o
   2  11  14      100.41       97.40     11.76 o
   3  11  14       22.63       23.96     12.45 o
   4  11  14       35.57       37.48     10.35 o
   5  11  14      315.28      298.30     16.86 o
   6  11  14       81.10       78.35     14.40 o
   1  12  14        1.23      -12.61     10.23 o
   2  12  14      677.87      672.85     24.54 o
   3  12  14       10.10       12.94     10.08 o
   4  12  14      340.62      353.97     30.39 o
  -1  -7  15       54.32       52.69     24.81 o
   0  -7  15       61.43       63.74     25.66 o
   1  -7  15      173.26      154.75     29.58 o
   2  -7  15      104.72      123.31     28.80 o
  -3  -6  15        9.80        5.55     15.99 o
  -2  -6  15       78.39       56.10     15.80 o
  -1  -6  15       56.93       65.71     16.32 o
   0  -6  15      514.79      480.68     39.02 o
   1  -6  15       30.00       33.35     22.08 o
   2  -6  15       22.58        6.55     24.25 o
   3  -6  15      206.79      186.76     29.70 o
  -4  -5  15        0.59       11.59     16.02 o
  -3  -5  15       21.68       28.88     15.27 o
  -2  -5  15       35.84       59.47     15.28 o
  -1  -5  15       20.08       35.30     14.82 o
   0  -5  15      315.92      337.97     22.45 o
   1  -5  15       63.53       68.75     22.34 o
   2  -5  15      225.38      214.67     28.36 o
   3  -5  15       42.97       72.12     25.52 o
   4  -5  15      322.51      376.41     46.10 o
  -4  -4  15      404.28      395.98     25.88 o
  -3  -4  15      143.71      169.74     29.06 o
  -2  -4  15      401.25      453.56     35.90 o
  -1  -4  15      161.70      154.12     17.52 o
   0  -4  15     1074.92     1088.42     41.52 o
   1  -4  15      680.69      626.02     42.47 o
   2  -4  15       37.08       73.06     22.74 o
   3  -4  15      263.03      249.23     30.66 o
   4  -4  15      470.12      463.34     27.37 o
   5  -4  15      544.81      508.92     57.98 o
  -5  -3  15        7.15       21.78     15.99 o
  -4  -3  15       40.88       50.00     15.74 o
  -3  -3  15      269.50      274.31     21.62 o
  -2  -3  15        9.09        4.95     14.42 o
  -1  -3  15      193.00      174.22     32.09 o
   0  -3  15      209.27      205.15     18.24 o
   1  -3  15      338.29      363.20     22.62 o
   2  -3  15      448.57      418.12     35.11 o
   3  -3  15      105.68       85.24     22.92 o
   4  -3  15        8.13       14.08     13.95 o
   5  -3  15      483.10      510.75     27.71 o
   6  -3  15        7.71      -15.65     15.37 o
  -5  -2  15        2.27       11.37     15.25 o
  -4  -2  15      131.05      176.43     19.44 o
  -3  -2  15        0.16       -5.79     13.90 o
  -2  -2  15      582.34      639.34     41.13 o
  -1  -2  15      137.46      124.94     16.17 o
   0  -2  15      170.08      157.22     16.52 o
   1  -2  15      626.63      644.86     28.78 o
   2  -2  15        4.19       13.54     15.54 o
   3  -2  15      806.16      776.93     47.33 o
   4  -2  15       93.81       76.75     14.69 o
   5  -2  15     1151.90     1257.15     87.62 o
   6  -2  15       22.90       52.80     23.78 o
  -5  -1  15      170.24      182.25     19.65 o
  -4  -1  15        9.93       28.14     15.31 o
  -3  -1  15     1322.66     1374.32     49.32 o
  -2  -1  15      192.99      216.45     18.72 o
  -1  -1  15      721.50      752.50     37.08 o
   0  -1  15       27.26       26.88     12.77 o
   1  -1  15     1626.70     1627.76    102.73 o
   2  -1  15      186.92      183.63     16.98 o
   3  -1  15      353.17      394.13     24.06 o
   4  -1  15      625.39      600.21     43.29 o
   5  -1  15      295.99      271.67     30.06 o
   6  -1  15      217.28      196.17     29.24 o
   7  -1  15       10.30       11.27     22.75 o
  -5   0  15        2.58       -1.01     14.75 o
  -4   0  15       71.68       49.52     15.67 o
  -3   0  15       35.17       29.27     14.25 o
  -2   0  15       51.85       45.18     14.27 o
  -1   0  15      124.80      121.82     12.60 o
   0   0  15      554.65      543.88     21.12 o
   1   0  15      644.80      630.06     21.76 o
   2   0  15        6.50       -2.17      7.72 o
   3   0  15     1145.48     1177.11     45.86 o
   4   0  15       47.72       36.22     12.88 o
   5   0  15      439.83      481.46     40.79 o
   6   0  15      176.27      121.60     25.38 o
   7   0  15       18.04       14.97     22.00 o
  -5   1  15     1333.92     1344.27     49.69 o
  -4   1  15       70.34       84.49     17.12 o
  -3   1  15     2193.83     2121.07     54.44 o
  -2   1  15        0.41       -2.75      9.71 o
  -1   1  15      611.91      664.67     28.65 o
   0   1  15      399.66      353.88     34.73 o
   1   1  15      840.74      912.12     25.69 o
   2   1  15      963.89      952.56     24.75 o
   3   1  15     1108.57     1151.53     28.55 o
   4   1  15     1243.43     1196.74     37.60 o
   5   1  15      165.33      202.13     14.84 o
   6   1  15      738.80      773.03     50.50 o
   7   1  15      294.96      300.50     32.77 o
  -5   2  15        5.42       17.09     15.79 o
  -4   2  15      174.37      190.79     22.92 o
  -3   2  15       71.90       81.85     12.31 o
  -2   2  15      153.90      170.55     20.20 o
  -1   2  15      492.88      477.27     22.95 o
   0   2  15      737.25      726.09     32.89 o
   1   2  15      398.56      379.35     15.17 o
   2   2  15      462.55      477.13     21.87 o
   3   2  15      121.87      114.73      9.92 o
   4   2  15      893.51      899.89     29.21 o
   5   2  15        7.21       12.72      9.60 o
   6   2  15      113.15      128.86     13.06 o
   7   2  15       80.73       57.09     23.95 o
   8   2  15      191.40      226.01     32.06 o
  -5   3  15     1101.32     1206.35     43.98 o
  -4   3  15       26.39       46.65     12.42 o
  -3   3  15     1139.97     1105.33     34.14 o
  -2   3  15        1.89       -2.06     10.16 o
  -1   3  15      222.19      228.80     12.34 o
   0   3  15      510.52      508.21     21.98 o
   1   3  15      195.51      214.80     14.71 o
   2   3  15      649.61      669.47     32.13 o
   3   3  15      153.10      167.52     11.07 o
   4   3  15     1795.52     1841.30     47.50 o
   5   3  15       13.14        6.14      9.85 o
   6   3  15      894.95      903.63     35.25 o
   7   3  15       46.15       63.50     13.56 o
   8   3  15      293.93      369.43     36.66 o
  -4   4  15      384.79      442.77     27.50 o
  -3   4  15      116.38      121.07     13.51 o
  -2   4  15     1352.34     1351.06     57.67 o
  -1   4  15       67.47       57.24      9.18 o
   0   4  15     1226.10     1293.90     31.26 o
   1   4  15       20.71       32.37      8.30 o
   2   4  15      589.77      609.77     23.44 o
   3   4  15      602.68      609.69     19.39 o
   4   4  15      797.42      843.61     46.09 o
   5   4  15      326.67      319.61     39.17 o
   6   4  15      151.95      155.32     16.94 o
   7   4  15      388.63      408.39     32.62 o
   8   4  15       56.14       69.39     16.00 o
  -4   5  15       12.94       10.69     12.01 o
  -3   5  15        3.36       -0.16     11.12 o
  -2   5  15        4.11       12.89     11.14 o
  -1   5  15       35.80       27.35      8.92 o
   0   5  15     1279.92     1280.16     31.18 o
   1   5  15       74.92       74.03      9.27 o
   2   5  15      317.52      295.79     13.42 o
   3   5  15      325.86      290.57     15.67 o
   4   5  15      563.01      554.56     21.47 o
   5   5  15      532.84      531.17     24.79 o
   6   5  15       71.92       97.84     17.86 o
   7   5  15        1.00        5.26     10.89 o
   8   5  15       21.14       25.86     11.45 o
  -4   6  15      681.79      683.26     26.59 o
  -3   6  15       18.31        2.61     12.00 o
  -2   6  15     1471.63     1464.30     35.10 o
  -1   6  15        5.92        5.00      8.57 o
   0   6  15      711.88      765.65     22.28 o
   1   6  15      467.78      440.94     16.52 o
   2   6  15      912.05      931.65     24.86 o
   3   6  15      386.95      377.48     18.86 o
   4   6  15      207.01      210.65     15.70 o
   5   6  15      768.38      776.44     26.51 o
   6   6  15      817.35      831.33     28.25 o
   7   6  15      894.77      915.87     43.24 o
   8   6  15        2.22       -4.48     13.33 o
  -3   7  15       78.83      108.17     14.34 o
  -2   7  15       57.30       75.03     12.90 o
  -1   7  15      485.37      479.27     17.84 o
   0   7  15       66.24       37.89      9.22 o
   1   7  15      442.63      460.54     16.83 o
   2   7  15      206.63      188.29     20.32 o
   3   7  15      748.46      732.11     25.24 o
   4   7  15        1.12       -4.89     11.49 o
   5   7  15      458.23      448.51     20.15 o
   6   7  15      117.35      113.19     13.11 o
   7   7  15       24.02       36.26     11.28 o
  -3   8  15       50.86       44.82     13.23 o
  -2   8  15      279.27      289.02     15.20 o
  -1   8  15        2.07       -1.97      9.20 o
   0   8  15      151.63      178.30     11.97 o
   1   8  15      658.40      655.27     20.44 o
   2   8  15       63.83       65.33     11.30 o
   3   8  15      631.64      620.75     25.50 o
   4   8  15       70.33       51.82     12.54 o
   5   8  15      666.05      673.23     25.07 o
   6   8  15      106.91      122.02     17.09 o
   7   8  15       93.99       95.32     15.23 o
  -2   9  15        0.85        4.01     10.07 o
  -1   9  15      480.06      496.30     18.74 o
   0   9  15       41.26       48.68      9.63 o
   1   9  15     1039.23     1064.51     27.88 o
   2   9  15      175.89      189.94     14.27 o
   3   9  15      428.04      407.37     18.88 o
   4   9  15       73.61       77.59     12.02 o
   5   9  15      270.01      254.32     15.90 o
   6   9  15      590.43      612.03     24.02 o
   7   9  15      129.07       97.68     16.24 o
  -1  10  15       91.40       88.86     11.18 o
   0  10  15      684.51      683.59     21.69 o
   1  10  15       17.32       19.75     10.78 o
   2  10  15      115.39      114.61     16.42 o
   3  10  15      179.94      173.96     14.03 o
   4  10  15      188.68      196.24     14.49 o
   5  10  15       34.31       30.66     11.58 o
   6  10  15        2.18        3.49     11.24 o
   1  11  15      614.14      617.55     20.72 o
   2  11  15      340.51      363.39     23.23 o
   3  11  15      300.12      304.18     17.63 o
   4  11  15      504.80      511.25     22.52 o
   5  11  15      376.72      341.23     25.14 o
  -1  -6  16       41.43       65.94     23.33 o
   0  -6  16       10.86        4.04     23.77 o
   1  -6  16       70.15       75.18     25.26 o
  -2  -5  16      532.71      582.39     31.60 o
  -1  -5  16       44.82       65.08     16.84 o
   0  -5  16      605.95      553.70     41.06 o
   1  -5  16        3.82      -12.90     22.61 o
   2  -5  16      180.38      136.63     26.83 o
   3  -5  16       29.67        1.47     24.78 o
  -3  -4  16       32.54       44.26     16.73 o
  -2  -4  16       57.83       77.90     17.01 o
  -1  -4  16       97.00       90.62     16.86 o
   0  -4  16        0.89        7.00     14.37 o
   1  -4  16       11.93       24.85     20.81 o
   2  -4  16       68.80       39.51     22.42 o
   3  -4  16      724.68      597.49     45.68 o
   4  -4  16        2.46        9.31     22.65 o
  -3  -3  16       19.22       27.54     16.44 o
  -2  -3  16      698.87      692.61     33.63 o
  -1  -3  16       86.66       79.39     15.80 o
   0  -3  16      490.12      496.95     27.33 o
   1  -3  16      407.14      427.57     40.55 o
   2  -3  16       69.72       88.05     23.42 o
   3  -3  16      119.96      128.23     25.46 o
   4  -3  16      193.60      196.96     28.49 o
   5  -3  16      280.32      278.73     22.81 o
  -4  -2  16      477.40      490.48     29.51 o
  -3  -2  16       51.68       77.19     22.86 o
  -2  -2  16        0.78        3.95     14.92 o
  -1  -2  16      572.53      573.24     29.89 o
   0  -2  16       24.38       24.03     13.56 o
   1  -2  16      797.85      811.92     34.40 o
   2  -2  16      268.04      264.79     19.76 o
   3  -2  16     1153.97     1087.95     60.26 o
   4  -2  16        9.67       14.97     21.33 o
   5  -2  16      435.54      438.64     39.15 o
   6  -2  16       14.19       40.76     25.84 o
  -4  -1  16      278.78      270.12     22.03 o
  -3  -1  16      372.11      440.16     27.57 o
  -2  -1  16      721.61      720.08     44.94 o
  -1  -1  16      123.56      151.86     31.18 o
   0  -1  16       40.00       58.11     14.42 o
   1  -1  16       22.99       28.09     13.84 o
   2  -1  16       42.98       21.40     13.17 o
   3  -1  16       62.57       74.56     15.37 o
   4  -1  16      137.15      126.61     24.80 o
   5  -1  16       66.93       92.21     24.70 o
   6  -1  16        5.52       17.17     22.58 o
  -4   0  16        2.62       -3.76     15.75 o
  -3   0  16      714.82      698.28     33.08 o
  -2   0  16        0.72        3.25     14.27 o
  -1   0  16      477.94      518.41     33.41 o
   0   0  16      184.41      167.38     17.09 o
   1   0  16     1136.27     1120.20     41.30 o
   2   0  16       46.57       44.13     14.16 o
   3   0  16      487.80      455.24     25.08 o
   4   0  16        3.62       -2.66     13.24 o
   5   0  16     1108.57     1064.27     59.05 o
   6   0  16      160.67      146.70     27.04 o
  -4   1  16        7.68        5.98     15.03 o
  -3   1  16      472.93      547.21     29.70 o
  -2   1  16      118.77      134.37     17.73 o
  -1   1  16       13.16       14.42     11.01 o
   0   1  16      235.03      298.33     18.97 o
   1   1  16        9.14       26.43      8.66 o
   2   1  16     1109.41     1097.67     34.57 o
   3   1  16       90.28       92.14     10.09 o
   4   1  16     1194.37     1176.35     42.98 o
   5   1  16       35.73       36.73     21.47 o
   6   1  16      185.19      209.22     30.35 o
   7   1  16       19.85        6.82     24.63 o
  -4   2  16      161.27      178.20     20.38 o
  -3   2  16      664.94      642.89     25.27 o
  -2   2  16      187.42      211.39     17.31 o
  -1   2  16      461.64      466.11     21.43 o
   0   2  16      423.53      444.08     17.50 o
   1   2  16      816.09      853.38     24.11 o
   2   2  16        0.10       -3.81      8.48 o
   3   2  16        7.40       -1.15      8.44 o
   4   2  16        4.08        6.31      8.88 o
   5   2  16      105.14      125.09     11.34 o
   6   2  16      478.92      473.31     39.39 o
   7   2  16        5.54       20.53     23.92 o
  -4   3  16       36.53       28.10     14.50 o
  -3   3  16      303.23      271.45     17.33 o
  -2   3  16      463.60      500.62     50.10 o
  -1   3  16        5.63       19.09     10.66 o
   0   3  16     1667.47     1676.64     45.48 o
   1   3  16        1.29      -11.01      8.22 o
   2   3  16     2260.79     2248.05     48.90 o
   3   3  16      155.74      166.84     11.54 o
   4   3  16     1121.24     1141.26     29.08 o
   5   3  16        1.45        6.99     10.25 o
   6   3  16     1114.12     1175.93     49.81 o
   7   3  16      378.90      407.95     38.35 o
  -4   4  16      488.86      524.79     24.01 o
  -3   4  16      423.42      410.36     22.75 o
  -2   4  16      266.67      284.80     17.35 o
  -1   4  16      114.21      121.68     11.42 o
   0   4  16       80.17       87.61     10.45 o
   1   4  16        0.08        5.76      8.64 o
   2   4  16        2.39        7.49      8.19 o
   3   4  16      285.23      255.13     13.32 o
   4   4  16       36.64       30.81     10.57 o
   5   4  16       21.37       20.50     10.64 o
   6   4  16      489.67      507.48     22.26 o
   7   4  16      140.86      154.08     22.30 o
  -3   5  16       16.70       17.15     12.34 o
  -2   5  16      868.98      940.65     52.97 o
  -1   5  16      169.23      187.00     12.37 o
   0   5  16     1801.39     1751.69     45.04 o
   1   5  16        2.36        6.28      8.79 o
   2   5  16      935.50      967.96     26.05 o
   3   5  16       27.89       25.84      8.93 o
   4   5  16     1314.50     1361.60     38.45 o
   5   5  16       71.19       80.59     12.39 o
   6   5  16      497.39      509.22     22.39 o
   7   5  16      657.17      713.78     37.24 o
  -3   6  16        2.32        1.89     12.64 o
  -2   6  16      409.47      432.96     21.25 o
  -1   6  16       67.77       71.01     12.93 o
   0   6  16       30.36       45.70      9.54 o
   1   6  16      383.25      376.99     16.19 o
   2   6  16      115.33      110.63     10.58 o
   3   6  16     1350.53     1387.73     45.28 o
   4   6  16        1.57        6.67     10.30 o
   5   6  16      445.97      445.49     24.68 o
   6   6  16      251.81      243.81     16.52 o
   7   6  16      862.09      823.81     29.66 o
  -2   7  16      654.17      677.27     29.24 o
  -1   7  16      313.36      302.17     15.32 o
   0   7  16      924.17      867.80     24.84 o
   1   7  16      107.25       99.20     10.58 o
   2   7  16       47.36       57.96      9.85 o
   3   7  16        8.35       10.22     10.82 o
   4   7  16       71.20       69.57     18.69 o
   5   7  16      265.63      260.96     19.50 o
   6   7  16       61.70       74.11     16.46 o
   7   7  16      266.28      285.44     23.36 o
  -2   8  16       68.19       88.34     11.83 o
  -1   8  16      420.41      407.62     28.10 o
   0   8  16       11.41       20.93      9.99 o
   1   8  16     1428.12     1387.98     42.20 o
   2   8  16        0.04      -10.19      8.89 o
   3   8  16     1346.44     1340.21     38.80 o
   4   8  16      204.59      209.51     17.36 o
   5   8  16     1557.24     1546.43     43.29 o
   6   8  16       16.75       34.55     12.35 o
  -1   9  16      406.47      398.85     17.57 o
   0   9  16       88.51       90.54     11.36 o
   1   9  16       17.72       20.14      9.82 o
   2   9  16      104.10      111.72     13.35 o
   3   9  16       43.55       48.97     11.51 o
   4   9  16       46.88       41.29     11.48 o
   5   9  16      336.46      363.21     19.30 o
   6   9  16        5.69        4.65     11.80 o
   1  10  16      832.15      862.08     25.18 o
   2  10  16        3.69       -4.52     10.95 o
   3  10  16      844.06      883.74     29.73 o
   4  10  16       99.68       96.95     13.04 o
   5  10  16      433.69      473.64     22.16 o
  -1  -4  17       35.38       45.13     16.38 o
   0  -4  17      213.78      271.30     22.23 o
   1  -4  17      138.75      129.93     27.97 o
   2  -4  17     1064.84     1013.12     60.30 o
   3  -4  17        0.62        4.21     22.93 o
  -2  -3  17      746.63      774.67     36.37 o
  -1  -3  17       68.74       69.15     16.54 o
   0  -3  17      104.06      117.83     17.92 o
   1  -3  17      277.14      239.55     30.70 o
   2  -3  17      173.40      201.30     28.58 o
   3  -3  17      235.06      236.14     30.82 o
   4  -3  17       59.58       76.44     27.63 o
  -3  -2  17      127.54      143.49     20.00 o
  -2  -2  17      106.10       98.03     24.32 o
  -1  -2  17      509.82      535.22     29.15 o
   0  -2  17       29.41       20.38     14.58 o
   1  -2  17       39.68       29.24     14.63 o
   2  -2  17      319.41      324.69     33.73 o
   3  -2  17      185.88      164.84     26.84 o
   4  -2  17        3.99        7.65     23.55 o
   5  -2  17        1.26       -3.21     25.03 o
  -3  -1  17        0.25       -7.02     15.27 o
  -2  -1  17       48.82       71.10     17.50 o
  -1  -1  17       60.09       57.12     24.00 o
   0  -1  17       11.17       21.01     14.93 o
   1  -1  17      803.82      781.43     49.49 o
   2  -1  17       25.06       28.19     15.54 o
   3  -1  17      935.66      954.74     54.53 o
   4  -1  17       74.33       81.87     24.19 o
   5  -1  17      323.44      320.42     36.07 o
  -3   0  17       18.27       24.39     17.01 o
  -2   0  17       85.95       84.32     17.25 o
  -1   0  17     1377.97     1409.78     51.00 o
   0   0  17       49.42       19.06     14.73 o
   1   0  17      847.38      923.13     38.65 o
   2   0  17       60.30       53.63     14.77 o
   3   0  17      376.56      433.22     26.54 o
   4   0  17       82.30      112.22     24.85 o
   5   0  17        8.16       34.54     24.17 o
   6   0  17      295.85      259.94     34.72 o
  -3   1  17      187.37      182.93     20.50 o
  -2   1  17       21.50        4.84     15.39 o
  -1   1  17      261.55      264.40     21.75 o
   0   1  17      296.99      284.63     21.90 o
   1   1  17      901.81      875.33     63.09 o
   2   1  17       12.47        5.78     13.71 o
   3   1  17      691.95      708.61     32.16 o
   4   1  17      177.58      223.23     20.88 o
   5   1  17      207.11      202.11     30.12 o
   6   1  17        3.29       40.12     23.57 o
  -3   2  17      350.66      316.58     24.72 o
  -2   2  17       62.79       51.71     12.69 o
  -1   2  17      655.15      678.41     25.86 o
   0   2  17       67.67       51.19     13.55 o
   1   2  17      472.05      512.93     18.84 o
   2   2  17      762.18      763.54     22.95 o
   3   2  17       13.05       12.36      9.44 o
   4   2  17      773.52      824.47     26.57 o
   5   2  17      132.01      154.46     28.80 o
   6   2  17      652.37      669.55     47.96 o
  -3   3  17      767.33      782.76     49.82 o
  -2   3  17      122.78      134.59     14.41 o
  -1   3  17      134.57      128.99     15.15 o
   0   3  17      609.16      641.72     21.01 o
   1   3  17      117.20      114.95     11.13 o
   2   3  17      191.61      165.46     12.10 o
   3   3  17        2.88       11.41      9.64 o
   4   3  17        5.94        4.98      9.44 o
   5   3  17       76.35       63.28     10.84 o
   6   3  17       77.32       76.50     14.69 o
  -3   4  17      278.97      310.08     19.12 o
  -2   4  17        2.79        1.56     11.85 o
  -1   4  17      179.53      162.51     15.20 o
   0   4  17      245.28      256.61     14.24 o
   1   4  17        1.18        3.37      8.96 o
   2   4  17      657.48      667.48     21.43 o
   3   4  17       29.25       36.17     10.02 o
   4   4  17     1228.22     1306.72     32.84 o
   5   4  17       58.54       56.11     15.37 o
   6   4  17      535.51      642.72     25.95 o
  -2   5  17      830.29      875.30     36.65 o
  -1   5  17       65.47       81.53     11.23 o
   0   5  17      400.98      369.06     17.73 o
   1   5  17        1.28        5.29      9.15 o
   2   5  17      359.73      366.74     16.72 o
   3   5  17      263.35      238.84     13.81 o
   4   5  17       44.76       44.94     10.23 o
   5   5  17      556.72      589.30     27.57 o
   6   5  17      363.75      380.12     19.94 o
  -2   6  17       50.00       56.23     13.60 o
  -1   6  17        6.46       14.22     11.43 o
   0   6  17      629.67      614.58     20.88 o
   1   6  17      483.12      497.66     19.41 o
   2   6  17      490.11      503.91     18.54 o
   3   6  17      111.27      128.86     15.41 o
   4   6  17      480.88      484.12     22.79 o
   5   6  17       10.18       25.96     11.64 o
   6   6  17        9.26        3.28     11.96 o
  -1   7  17      176.16      203.07     16.51 o
   0   7  17       33.05       21.22     10.51 o
   1   7  17      301.18      304.16     24.48 o
   2   7  17      146.72      159.07     12.79 o
   3   7  17      719.58      699.29     22.22 o
   4   7  17      172.10      168.61     14.26 o
   5   7  17      481.29      507.75     42.40 o
   6   7  17       52.95       40.70     12.90 o
   0   8  17       24.77       22.36     12.27 o
   1   8  17      751.02      810.24     24.32 o
   2   8  17       22.81       19.88     10.38 o
   3   8  17       17.83       10.56     11.52 o
   4   8  17      153.30      142.47     14.20 o
   5   8  17       48.40       29.72     12.65 o
   1   9  17      521.74      531.41     20.01 o
   2   9  17       10.54       23.74     10.39 o
   3   9  17      489.26      451.17     35.14 o
   4   9  17        0.75        1.11     11.51 o
   1  -3  18       52.57       -1.59     22.82 o
  -1  -2  18       13.55       12.28     16.39 o
   0  -2  18      454.51      491.64     29.44 o
   1  -2  18        1.19        8.06     15.53 o
   2  -2  18       22.83       14.90     23.12 o
   3  -2  18      190.69      202.36     29.68 o
  -1  -1  18      659.68      680.64     33.53 o
   0  -1  18       74.51       82.55     17.14 o
   1  -1  18      624.95      633.77     31.45 o
   2  -1  18       16.14       22.00     15.85 o
   3  -1  18     1109.01     1127.16     64.34 o
   4  -1  18       39.75       67.45     26.41 o
  -2   0  18       99.19      115.10     29.24 o
  -1   0  18      131.27      167.75     20.46 o
   0   0  18       96.18      117.22     21.71 o
   1   0  18        5.81       17.87     15.62 o
   2   0  18       58.15       48.42     16.15 o
   3   0  18       46.23       60.23     16.62 o
   4   0  18       78.01       65.23     24.65 o
  -2   1  18      305.77      298.39     24.51 o
  -1   1  18     1319.60     1352.70     56.36 o
   0   1  18        2.41       19.07     16.42 o
   1   1  18      416.46      423.85     27.19 o
   2   1  18        6.24        2.02     14.48 o
   3   1  18      634.72      670.42     32.37 o
   4   1  18       56.15       46.69     25.18 o
   5   1  18      274.78      290.39     35.13 o
  -2   2  18      362.45      411.16     27.58 o
  -1   2  18      432.93      440.67     27.79 o
   0   2  18      202.91      210.49     21.37 o
   1   2  18        0.24        1.69     11.63 o
   2   2  18     1075.30     1154.01     35.00 o
   3   2  18       26.94        9.75     22.44 o
   4   2  18      478.99      450.71     27.74 o
   5   2  18       40.84       71.34     24.62 o
  -2   3  18      229.67      263.57     18.49 o
  -1   3  18     1035.74     1079.31     34.88 o
   0   3  18       30.18       43.66     10.81 o
   1   3  18      138.73      148.96     21.59 o
   2   3  18       74.55       69.34     11.29 o
   3   3  18      475.28      507.58     20.06 o
   4   3  18       60.49       55.82     10.99 o
   5   3  18       63.68       85.62     18.57 o
  -1   4  18       34.23       28.87     14.97 o
   0   4  18      950.20      979.76     47.52 o
   1   4  18        0.13       -6.05     10.13 o
   2   4  18     1913.16     1963.67     47.82 o
   3   4  18        0.81        2.34      9.82 o
   4   4  18      868.13      876.67     25.95 o
   5   4  18      687.89      691.03     23.51 o
  -1   5  18      258.57      238.12     23.10 o
   0   5  18      312.95      322.46     19.62 o
   1   5  18       47.33       40.40     10.84 o
   2   5  18       30.97       27.30     11.66 o
   3   5  18       43.78       49.40     10.94 o
   4   5  18       49.93       59.85     11.34 o
   5   5  18        4.51        7.87     10.69 o
   0   6  18     1017.74     1057.38     30.99 o
   1   6  18        7.64       11.02     10.37 o
   2   6  18      826.43      780.79     24.08 o
   3   6  18      278.60      292.97     15.30 o
   4   6  18      382.77      395.48     17.43 o
   5   6  18      345.65      341.58     20.01 o
   0   7  18      151.16      159.24     13.37 o
   1   7  18      204.59      176.85     13.69 o
   2   7  18       12.33       23.18     10.35 o
   3   7  18      610.14      595.30     21.60 o
   4   7  18        9.02        1.04     11.87 o
   2   8  18       97.68       92.73     12.39 o
   3   8  18      156.68      180.45     13.87 o
   1   0  19      813.45      815.34     37.67 o
   2   0  19       10.38       27.41     16.75 o
   0   1  19        8.50       25.86     17.66 o
   1   1  19      314.50      334.00     39.99 o
   2   1  19      160.37      162.40     20.06 o
   3   1  19       28.60       15.46     17.33 o
   0   2  19       42.15       38.71     17.66 o
   1   2  19      982.05     1005.17     41.82 o
   2   2  19      121.29      113.47     18.84 o
   3   2  19      474.63      463.33     38.15 o
   0   3  19      169.54      179.57     16.66 o
   1   3  19       26.05       37.46     12.61 o
   2   3  19      393.34      413.94     30.14 o
   3   3  19        8.88        5.91     14.12 o
   1   4  19       73.59       92.36     12.12 o
   2   4  19      291.09      316.40     18.68 o
   3   4  19       12.54        9.31     10.77 o
   1   5  19        3.64       11.22     10.84 o
   2   5  19     1042.85     1058.48     29.42 o
   3   5  19       13.96        8.37     10.90 o
 
